# Supplementary material for: Improved furfural tolerance in Escherichia coli mediated by heterologous NADH-dependent benzyl alcohol dehydrogenases
Source: Biochem J. 2022 May 23;479(10):1045–58. doi: 10.1042/BCJ20210811 (PMC9162472; doi:10.1042/BCJ20210811)
Supplement: Supplementary Material 2 [file BCJ-479-1045-s2.pdf]

TITLE     SWISS-MODEL SERVER (https://swissmodel.expasy.org)
TITLE    2 PpXylB
EXPDTA    THEORETICAL MODEL (SWISS-MODEL SERVER)
AUTHOR    SWISS-MODEL SERVER (SEE REFERENCE IN JRNL Records)
REVDAT   1   16-SEP-21 1MOD    1       17:11
JRNL        AUTH   A.WATERHOUSE,M.BERTONI,S.BIENERT,G.STUDER,G.TAURIELLO,
JRNL        AUTH 2 R.GUMIENNY,F.T.HEER,T.A.P.DE BEER,C.REMPFER,L.BORDOLI,
JRNL        AUTH 3 R.LEPORE,T.SCHWEDE
JRNL        TITL   SWISS-MODEL: HOMOLOGY MODELLING OF PROTEIN STRUCTURES AND
JRNL        TITL 2 COMPLEXES
JRNL        REF    NUCLEIC.ACIDS.RES..           V.  46 W296  2018
JRNL        PMID   29788355
JRNL        DOI    10.1093/nar/gky427
REMARK   1
REMARK   1 REFERENCE 1
REMARK   1  AUTH   S.BIENERT,A.WATERHOUSE,T.A.P.DE BEER,G.TAURIELLO,G.STUDER,
REMARK   1  AUTH 2 L.BORDOLI,T.SCHWEDE
REMARK   1  TITL   THE SWISS-MODEL REPOSITORY - NEW FEATURES AND FUNCTIONALITY
REMARK   1  REF    NUCLEIC.ACIDS.RES..           V.  45       2017
REMARK   1  REFN                   ISSN 0305-1048
REMARK   1  PMID   27899672
REMARK   1  DOI    10.1093/nar/gkw1132
REMARK   1
REMARK   1 REFERENCE 2
REMARK   1  AUTH   N.GUEX,M.C.PEITSCH,T.SCHWEDE
REMARK   1  TITL   AUTOMATED COMPARATIVE PROTEIN STRUCTURE MODELING WITH
REMARK   1  TITL 2 SWISS-MODEL AND SWISS-PDBVIEWER: A HISTORICAL PERSPECTIVE
REMARK   1  REF    ELECTROPHORESIS               V.  30       2009
REMARK   1  REFN                   ISSN 0173-0835
REMARK   1  PMID   19517507
REMARK   1  DOI    10.1002/elps.200900140
REMARK   1
REMARK   1 REFERENCE 3
REMARK   1  AUTH   G.STUDER,G.TAURIELLO,S.BIENERT,M.BIASINI,N.JOHNER,T.SCHWEDE
REMARK   1  TITL   PROMOD3 - A VERSATILE HOMOLOGY MODELLING TOOLBOX
REMARK   1  REF    PLOS COMP. BIOL.              V.  17       2021
REMARK   1  REFN                   ISSN 
REMARK   1  PMID   33507980
REMARK   1  DOI    https://doi.org/10.1371/journal.pcbi.1008667
REMARK   1
REMARK   1 REFERENCE 4
REMARK   1  AUTH   G.STUDER,C.REMPFER,A.WATERHOUSE,R.GUMIENNY,J.HAAS,T.SCHWEDE
REMARK   1  TITL   QMEANDISCO - DISTANCE CONSTRAINTS APPLIED ON MODEL QUALITY 
REMARK   1  TITL 2 ESTIMATION
REMARK   1  REF    BIOINFORMATICS                V.  36       2020
REMARK   1  REFN                   ISSN 
REMARK   1  PMID   31697312
REMARK   1  DOI    https://doi.org/10.1093/bioinformatics/btz828
REMARK   1
REMARK   1 REFERENCE 5
REMARK   1  AUTH   P.BENKERT,M.BIASINI,T.SCHWEDE
REMARK   1  TITL   TOWARD THE ESTIMATION OF THE ABSOLUTE QUALITY OF INDIVIDUAL
REMARK   1  TITL 2 PROTEIN STRUCTURE MODELS
REMARK   1  REF    BIOINFORMATICS                V.  27       2011
REMARK   1  REFN                   ISSN 1367-4803
REMARK   1  PMID   21134891
REMARK   1  DOI    10.1093/bioinformatics/btq662
REMARK   1
REMARK   1 REFERENCE 6
REMARK   1  AUTH   M.BERTONI,F.KIEFER,M.BIASINI,L.BORDOLI,T.SCHWEDE
REMARK   1  TITL   MODELING PROTEIN QUATERNARY STRUCTURE OF HOMO- AND
REMARK   1  TITL 2 HETERO-OLIGOMERS BEYOND BINARY INTERACTIONS BY HOMOLOGY
REMARK   1  REF    SCI.REP.                      V.   7       2017
REMARK   1  REFN                   ISSN
REMARK   1  PMID   28874689
REMARK   1  DOI    10.1038/s41598-017-09654-8
REMARK   1
REMARK   1 DISCLAIMER
REMARK   1 The SWISS-MODEL SERVER produces theoretical models for proteins.
REMARK   1 The results of any theoretical modelling procedure is
REMARK   1 NON-EXPERIMENTAL and MUST be considered with care. These models may
REMARK   1 contain significant errors. This is especially true for automated
REMARK   1 modeling since there is no human intervention during model
REMARK   1 building. Please read the header section and the logfile carefully
REMARK   1 to know what templates and alignments were used during the model
REMARK   1 building process. All information by the SWISS-MODEL SERVER is
REMARK   1 provided "AS-IS", without any warranty, expressed or implied.
REMARK   2
REMARK   2 COPYRIGHT NOTICE
REMARK   2 This SWISS-MODEL protein model is copyright. It is produced by the
REMARK   2 SWISS-MODEL server, developed by the Computational Structural
REMARK   2 Biology Group at the SIB Swiss Institute of Bioinformatics at the
REMARK   2 Biozentrum, University of Basel (https://swissmodel.expasy.org). This
REMARK   2 model is licensed under the CC BY-SA 4.0 Creative Commons
REMARK   2 Attribution-ShareAlike 4.0 International License
REMARK   2 (https://creativecommons.org/licenses/by-sa/4.0/legalcode), i.e. you
REMARK   2 can copy and redistribute the model in any medium or format,
REMARK   2 transform and build upon the model for any purpose, even
REMARK   2 commercially, under the following terms:
REMARK   2 Attribution - You must give appropriate credit, provide a link to
REMARK   2 the license, and indicate if changes were made. You may do so in any
REMARK   2 reasonable manner, but not in any way that suggests the licensor
REMARK   2 endorses you or your use. When you publish, patent or distribute
REMARK   2 results that were fully or partially based on the model, please cite
REMARK   2 the corresponding papers mentioned under JRNL.
REMARK   2 ShareAlike - If you remix, transform, or build upon the material,
REMARK   2 you must distribute your contributions under the same license as the
REMARK   2 original.
REMARK   2 No additional restrictions - you may not apply legal terms or
REMARK   2 technological measures that legally restrict others from doing
REMARK   2 anything the license permits.
REMARK   2 Find a human-readable summary of (and not a substitute for) the
REMARK   2 CC BY-SA 4.0 license at this link:
REMARK   2 https://creativecommons.org/licenses/by-sa/4.0/
REMARK   3 
REMARK   3 MODEL INFORMATION
REMARK   3  ENGIN   PROMOD3
REMARK   3  VERSN   3.2.0
REMARK   3  OSTAT   homo-tetramer
REMARK   3  OSRSN   PREDICTION
REMARK   3  QSPRD   0.353
REMARK   3  GMQE    0.85
REMARK   3  QMNV    4.2.0
REMARK   3  QMNDG   0.83
REMARK   3  MODT    FALSE
REMARK   3 
REMARK   3 MODEL LIGAND 1
REMARK   3  NAME    ZN
REMARK   3  BIND    A.40
REMARK   3  BIND 2  A.42
REMARK   3  BIND 3  A.61
REMARK   3  BIND 4  A.169
REMARK   3  BIND 5  _.1
REMARK   3 
REMARK   3 MODEL LIGAND 2
REMARK   3  NAME    ZN
REMARK   3  BIND    A.90
REMARK   3  BIND 2  A.91
REMARK   3  BIND 3  A.93
REMARK   3  BIND 4  A.96
REMARK   3  BIND 5  A.104
REMARK   3  BIND 6  _.2
REMARK   3 
REMARK   3 MODEL LIGAND 3
REMARK   3  NAME    ZN
REMARK   3  BIND    B.40
REMARK   3  BIND 2  B.42
REMARK   3  BIND 3  B.61
REMARK   3  BIND 4  B.169
REMARK   3  BIND 5  _.7
REMARK   3 
REMARK   3 MODEL LIGAND 4
REMARK   3  NAME    ZN
REMARK   3  BIND    B.90
REMARK   3  BIND 2  B.91
REMARK   3  BIND 3  B.93
REMARK   3  BIND 4  B.96
REMARK   3  BIND 5  B.104
REMARK   3  BIND 6  _.8
REMARK   3 
REMARK   3 MODEL LIGAND 5
REMARK   3  NAME    ZN
REMARK   3  BIND    C.40
REMARK   3  BIND 2  C.42
REMARK   3  BIND 3  C.61
REMARK   3  BIND 4  C.169
REMARK   3  BIND 5  _.13
REMARK   3 
REMARK   3 MODEL LIGAND 6
REMARK   3  NAME    ZN
REMARK   3  BIND    C.90
REMARK   3  BIND 2  C.91
REMARK   3  BIND 3  C.93
REMARK   3  BIND 4  C.96
REMARK   3  BIND 5  C.104
REMARK   3  BIND 6  _.14
REMARK   3 
REMARK   3 MODEL LIGAND 7
REMARK   3  NAME    ZN
REMARK   3  BIND    D.40
REMARK   3  BIND 2  D.42
REMARK   3  BIND 3  D.61
REMARK   3  BIND 4  D.169
REMARK   3  BIND 5  _.19
REMARK   3 
REMARK   3 MODEL LIGAND 8
REMARK   3  NAME    ZN
REMARK   3  BIND    D.90
REMARK   3  BIND 2  D.91
REMARK   3  BIND 3  D.93
REMARK   3  BIND 4  D.96
REMARK   3  BIND 5  D.104
REMARK   3  BIND 6  _.20
REMARK   3 
REMARK   3 TEMPLATE 1
REMARK   3  PDBID   1f8f
REMARK   3  CHAIN   A
REMARK   3  MMCIF   A
REMARK   3  PDBV    2021-09-10
REMARK   3  SMTLE   1f8f.1.A
REMARK   3  SMTLV   2021-09-15
REMARK   3  MTHD    X-RAY DIFFRACTION 2.20 A
REMARK   3  FOUND   HHblits
REMARK   3  GMQE    0.86
REMARK   3  SIM     0.46
REMARK   3  SID     54.52
REMARK   3  OSTAT   homo-tetramer
REMARK   3  LIGND   ZN
REMARK   3  LIGND 2 ZN
REMARK   3  LIGND 3 ZN
REMARK   3  LIGND 4 ZN
REMARK   3  LIGND 5 ZN
REMARK   3  LIGND 6 ZN
REMARK   3  LIGND 7 ZN
REMARK   3  LIGND 8 ZN
REMARK   3  LIGND 9 NAD
REMARK   3  LIGND 10 NAD
REMARK   3  LIGND 11 NAD
REMARK   3  LIGND 12 NAD
REMARK   3  ALN A TRG MEIKAAIVRQKNGPFLLEHVALNEPAEDQVLVRLVATGLCHTDLVCRDQHYPVPLPMV
REMARK   3  ALN A TRG FGHEGAGVVERVGSAVKKVQPGDHVVLTFYTCGSCDACLSGDPTSCANSFGPNFMGRS
REMARK   3  ALN A TRG VTGECTIHDHQGAEVGASFFGQSSFATYALSYERNTVKVTKDVPLELLGPLGCGIQTG
REMARK   3  ALN A TRG AGSVLNALNPPAGSAIAIFGAGAVGLSAVMAAVVAGCTTIIAVDVKENRLELASELGA
REMARK   3  ALN A TRG THIINPAANDPIEAIKEIFADGVPYVLETSGLPAVLTQAILSSAIGGEIGIVGAPPMG
REMARK   3  ALN A TRG ATVPVDINFLLF-NRKLRGIVEGQSISDIFIPRLVELYRQGKFPFDKLIKFYPFDEIN
REMARK   3  ALN A TRG RAAEDSEKGVTLKPVLRIG
REMARK   3  ALN A TPL -DIIAAVTPCKGADFELQALKIRQPQGDEVLVKVVATGMCHTDLIVRDQKYPVPLPAV
REMARK   3  ALN A TPL LGHEGSGIIEAIGPNVTELQVGDHVVLSYGYCGKCTQCNTGNPAYCSEFFGRNFSGAD
REMARK   3  ALN A TPL SEGNHALCTHDQGVVNDHFFAQSSFATYALSRENNTVKVTKDVPIELLGPLGCGIQTG
REMARK   3  ALN A TPL AGACINALKVTPASSFVTWGAGAVGLSALLAAKVCGASIIIAVDIVESRLELAKQLGA
REMARK   3  ALN A TPL THVINSKTQDPVAAIKEITDGGVNFALESTGSPEILKQGVDALGILGKIAVVGAPQLG
REMARK   3  ALN A TPL TTAQFDVNDLLLGGKTILGVVEGSGSPKKFIPELVRLYQQGKFPFDQLVKFYAFDEIN
REMARK   3  ALN A TPL QAAIDSRKGITLKPIIKIA
REMARK   3  ALN A OFF 5
ATOM      1  N   GLU A   2      13.843  29.978  45.519  1.00  0.74           N  
ATOM      2  CA  GLU A   2      15.184  29.606  44.959  1.00  0.74           C  
ATOM      3  C   GLU A   2      15.034  28.786  43.688  1.00  0.74           C  
ATOM      4  O   GLU A   2      13.991  28.158  43.504  1.00  0.74           O  
ATOM      5  CB  GLU A   2      15.951  28.820  46.028  1.00  0.74           C  
ATOM      6  CG  GLU A   2      17.402  28.473  45.625  1.00  0.74           C  
ATOM      7  CD  GLU A   2      18.108  27.724  46.753  1.00  0.74           C  
ATOM      8  OE1 GLU A   2      19.305  27.400  46.575  1.00  0.74           O  
ATOM      9  OE2 GLU A   2      17.439  27.473  47.791  1.00  0.74           O  
ATOM     10  N   ILE A   3      16.009  28.842  42.758  1.00  0.80           N  
ATOM     11  CA  ILE A   3      15.949  28.239  41.447  1.00  0.80           C  
ATOM     12  C   ILE A   3      17.360  27.814  41.058  1.00  0.80           C  
ATOM     13  O   ILE A   3      18.339  28.189  41.698  1.00  0.80           O  
ATOM     14  CB  ILE A   3      15.392  29.197  40.378  1.00  0.80           C  
ATOM     15  CG1 ILE A   3      16.256  30.451  40.183  1.00  0.80           C  
ATOM     16  CG2 ILE A   3      13.967  29.630  40.761  1.00  0.80           C  
ATOM     17  CD1 ILE A   3      16.001  31.207  38.869  1.00  0.80           C  
ATOM     18  N   LYS A   4      17.480  27.045  39.956  1.00  0.77           N  
ATOM     19  CA  LYS A   4      18.737  26.751  39.297  1.00  0.77           C  
ATOM     20  C   LYS A   4      18.733  27.479  37.963  1.00  0.77           C  
ATOM     21  O   LYS A   4      17.734  27.449  37.239  1.00  0.77           O  
ATOM     22  CB  LYS A   4      18.888  25.237  39.000  1.00  0.77           C  
ATOM     23  CG  LYS A   4      18.963  24.361  40.259  1.00  0.77           C  
ATOM     24  CD  LYS A   4      19.082  22.870  39.897  1.00  0.77           C  
ATOM     25  CE  LYS A   4      19.141  21.956  41.125  1.00  0.77           C  
ATOM     26  NZ  LYS A   4      19.242  20.532  40.721  1.00  0.77           N  
ATOM     27  N   ALA A   5      19.853  28.140  37.610  1.00  0.87           N  
ATOM     28  CA  ALA A   5      20.005  28.808  36.330  1.00  0.87           C  
ATOM     29  C   ALA A   5      21.415  28.666  35.777  1.00  0.87           C  
ATOM     30  O   ALA A   5      22.391  28.513  36.513  1.00  0.87           O  
ATOM     31  CB  ALA A   5      19.633  30.306  36.427  1.00  0.87           C  
ATOM     32  N   ALA A   6      21.540  28.693  34.430  1.00  0.86           N  
ATOM     33  CA  ALA A   6      22.813  28.648  33.743  1.00  0.86           C  
ATOM     34  C   ALA A   6      23.405  30.049  33.579  1.00  0.86           C  
ATOM     35  O   ALA A   6      22.855  30.918  32.903  1.00  0.86           O  
ATOM     36  CB  ALA A   6      22.670  27.936  32.378  1.00  0.86           C  
ATOM     37  N   ILE A   7      24.572  30.283  34.210  1.00  0.83           N  
ATOM     38  CA  ILE A   7      25.271  31.560  34.225  1.00  0.83           C  
ATOM     39  C   ILE A   7      26.412  31.557  33.216  1.00  0.83           C  
ATOM     40  O   ILE A   7      27.217  30.627  33.158  1.00  0.83           O  
ATOM     41  CB  ILE A   7      25.804  31.881  35.623  1.00  0.83           C  
ATOM     42  CG1 ILE A   7      24.625  32.246  36.549  1.00  0.83           C  
ATOM     43  CG2 ILE A   7      26.855  33.019  35.616  1.00  0.83           C  
ATOM     44  CD1 ILE A   7      25.070  32.382  38.006  1.00  0.83           C  
ATOM     45  N   VAL A   8      26.521  32.640  32.414  1.00  0.84           N  
ATOM     46  CA  VAL A   8      27.662  32.936  31.560  1.00  0.84           C  
ATOM     47  C   VAL A   8      28.540  33.917  32.322  1.00  0.84           C  
ATOM     48  O   VAL A   8      28.225  35.099  32.459  1.00  0.84           O  
ATOM     49  CB  VAL A   8      27.230  33.526  30.221  1.00  0.84           C  
ATOM     50  CG1 VAL A   8      28.426  33.696  29.263  1.00  0.84           C  
ATOM     51  CG2 VAL A   8      26.194  32.580  29.590  1.00  0.84           C  
ATOM     52  N   ARG A   9      29.647  33.420  32.918  1.00  0.73           N  
ATOM     53  CA  ARG A   9      30.489  34.205  33.818  1.00  0.73           C  
ATOM     54  C   ARG A   9      31.350  35.317  33.232  1.00  0.73           C  
ATOM     55  O   ARG A   9      31.544  36.339  33.882  1.00  0.73           O  
ATOM     56  CB  ARG A   9      31.347  33.321  34.757  1.00  0.73           C  
ATOM     57  CG  ARG A   9      30.451  32.617  35.796  1.00  0.73           C  
ATOM     58  CD  ARG A   9      31.188  31.738  36.808  1.00  0.73           C  
ATOM     59  NE  ARG A   9      30.180  30.795  37.434  1.00  0.73           N  
ATOM     60  CZ  ARG A   9      29.431  30.989  38.534  1.00  0.73           C  
ATOM     61  NH1 ARG A   9      28.646  30.002  38.962  1.00  0.73           N  
ATOM     62  NH2 ARG A   9      29.443  32.120  39.224  1.00  0.73           N  
ATOM     63  N   GLN A  10      31.922  35.144  32.028  1.00  0.72           N  
ATOM     64  CA  GLN A  10      32.839  36.108  31.459  1.00  0.72           C  
ATOM     65  C   GLN A  10      32.874  35.871  29.966  1.00  0.72           C  
ATOM     66  O   GLN A  10      32.247  34.933  29.470  1.00  0.72           O  
ATOM     67  CB  GLN A  10      34.285  36.029  32.031  1.00  0.72           C  
ATOM     68  CG  GLN A  10      35.036  34.699  31.786  1.00  0.72           C  
ATOM     69  CD  GLN A  10      36.383  34.746  32.508  1.00  0.72           C  
ATOM     70  OE1 GLN A  10      37.150  35.698  32.374  1.00  0.72           O  
ATOM     71  NE2 GLN A  10      36.692  33.702  33.310  1.00  0.72           N  
ATOM     72  N   LYS A  11      33.593  36.733  29.213  1.00  0.74           N  
ATOM     73  CA  LYS A  11      33.843  36.586  27.783  1.00  0.74           C  
ATOM     74  C   LYS A  11      34.326  35.183  27.396  1.00  0.74           C  
ATOM     75  O   LYS A  11      35.374  34.721  27.841  1.00  0.74           O  
ATOM     76  CB  LYS A  11      34.874  37.641  27.277  1.00  0.74           C  
ATOM     77  CG  LYS A  11      35.292  37.434  25.806  1.00  0.74           C  
ATOM     78  CD  LYS A  11      35.876  38.668  25.091  1.00  0.74           C  
ATOM     79  CE  LYS A  11      36.689  38.352  23.821  1.00  0.74           C  
ATOM     80  NZ  LYS A  11      35.962  37.419  22.932  1.00  0.74           N  
ATOM     81  N   ASN A  12      33.524  34.472  26.577  1.00  0.78           N  
ATOM     82  CA  ASN A  12      33.772  33.122  26.106  1.00  0.78           C  
ATOM     83  C   ASN A  12      33.569  32.005  27.141  1.00  0.78           C  
ATOM     84  O   ASN A  12      33.752  30.839  26.802  1.00  0.78           O  
ATOM     85  CB  ASN A  12      35.130  32.952  25.365  1.00  0.78           C  
ATOM     86  CG  ASN A  12      35.196  33.841  24.125  1.00  0.78           C  
ATOM     87  OD1 ASN A  12      35.843  34.892  24.046  1.00  0.78           O  
ATOM     88  ND2 ASN A  12      34.496  33.406  23.057  1.00  0.78           N  
ATOM     89  N   GLY A  13      33.166  32.281  28.411  1.00  0.80           N  
ATOM     90  CA  GLY A  13      33.041  31.217  29.419  1.00  0.80           C  
ATOM     91  C   GLY A  13      31.984  30.160  29.136  1.00  0.80           C  
ATOM     92  O   GLY A  13      30.976  30.462  28.492  1.00  0.80           O  
ATOM     93  N   PRO A  14      32.130  28.917  29.607  1.00  0.82           N  
ATOM     94  CA  PRO A  14      31.059  27.942  29.508  1.00  0.82           C  
ATOM     95  C   PRO A  14      29.895  28.290  30.421  1.00  0.82           C  
ATOM     96  O   PRO A  14      30.064  28.983  31.427  1.00  0.82           O  
ATOM     97  CB  PRO A  14      31.748  26.627  29.908  1.00  0.82           C  
ATOM     98  CG  PRO A  14      32.795  27.039  30.947  1.00  0.82           C  
ATOM     99  CD  PRO A  14      33.169  28.476  30.549  1.00  0.82           C  
ATOM    100  N   PHE A  15      28.681  27.824  30.070  1.00  0.83           N  
ATOM    101  CA  PHE A  15      27.555  27.829  30.978  1.00  0.83           C  
ATOM    102  C   PHE A  15      27.817  26.908  32.168  1.00  0.83           C  
ATOM    103  O   PHE A  15      28.217  25.753  32.012  1.00  0.83           O  
ATOM    104  CB  PHE A  15      26.247  27.354  30.295  1.00  0.83           C  
ATOM    105  CG  PHE A  15      25.878  28.161  29.081  1.00  0.83           C  
ATOM    106  CD1 PHE A  15      25.074  29.305  29.196  1.00  0.83           C  
ATOM    107  CD2 PHE A  15      26.273  27.744  27.798  1.00  0.83           C  
ATOM    108  CE1 PHE A  15      24.696  30.030  28.058  1.00  0.83           C  
ATOM    109  CE2 PHE A  15      25.904  28.473  26.661  1.00  0.83           C  
ATOM    110  CZ  PHE A  15      25.117  29.621  26.789  1.00  0.83           C  
ATOM    111  N   LEU A  16      27.576  27.408  33.389  1.00  0.81           N  
ATOM    112  CA  LEU A  16      27.672  26.635  34.604  1.00  0.81           C  
ATOM    113  C   LEU A  16      26.347  26.792  35.309  1.00  0.81           C  
ATOM    114  O   LEU A  16      25.737  27.861  35.275  1.00  0.81           O  
ATOM    115  CB  LEU A  16      28.789  27.144  35.557  1.00  0.81           C  
ATOM    116  CG  LEU A  16      30.238  27.045  35.031  1.00  0.81           C  
ATOM    117  CD1 LEU A  16      31.181  27.834  35.953  1.00  0.81           C  
ATOM    118  CD2 LEU A  16      30.741  25.599  34.908  1.00  0.81           C  
ATOM    119  N   LEU A  17      25.863  25.722  35.961  1.00  0.80           N  
ATOM    120  CA  LEU A  17      24.658  25.778  36.760  1.00  0.80           C  
ATOM    121  C   LEU A  17      24.974  26.303  38.152  1.00  0.80           C  
ATOM    122  O   LEU A  17      25.951  25.889  38.772  1.00  0.80           O  
ATOM    123  CB  LEU A  17      23.971  24.390  36.847  1.00  0.80           C  
ATOM    124  CG  LEU A  17      23.462  23.836  35.496  1.00  0.80           C  
ATOM    125  CD1 LEU A  17      22.705  22.510  35.684  1.00  0.80           C  
ATOM    126  CD2 LEU A  17      22.554  24.833  34.764  1.00  0.80           C  
ATOM    127  N   GLU A  18      24.142  27.246  38.636  1.00  0.75           N  
ATOM    128  CA  GLU A  18      24.274  27.895  39.922  1.00  0.75           C  
ATOM    129  C   GLU A  18      22.904  28.013  40.564  1.00  0.75           C  
ATOM    130  O   GLU A  18      21.878  27.934  39.879  1.00  0.75           O  
ATOM    131  CB  GLU A  18      24.829  29.326  39.698  1.00  0.75           C  
ATOM    132  CG  GLU A  18      25.243  30.138  40.944  1.00  0.75           C  
ATOM    133  CD  GLU A  18      26.359  29.376  41.621  1.00  0.75           C  
ATOM    134  OE1 GLU A  18      26.058  28.557  42.525  1.00  0.75           O  
ATOM    135  OE2 GLU A  18      27.524  29.546  41.162  1.00  0.75           O  
ATOM    136  N   HIS A  19      22.875  28.198  41.898  1.00  0.76           N  
ATOM    137  CA  HIS A  19      21.671  28.399  42.691  1.00  0.76           C  
ATOM    138  C   HIS A  19      21.423  29.877  42.923  1.00  0.76           C  
ATOM    139  O   HIS A  19      22.275  30.592  43.441  1.00  0.76           O  
ATOM    140  CB  HIS A  19      21.768  27.732  44.070  1.00  0.76           C  
ATOM    141  CG  HIS A  19      21.951  26.258  43.982  1.00  0.76           C  
ATOM    142  ND1 HIS A  19      20.868  25.436  43.729  1.00  0.76           N  
ATOM    143  CD2 HIS A  19      23.043  25.517  44.297  1.00  0.76           C  
ATOM    144  CE1 HIS A  19      21.315  24.221  43.925  1.00  0.76           C  
ATOM    145  NE2 HIS A  19      22.627  24.204  44.262  1.00  0.76           N  
ATOM    146  N   VAL A  20      20.230  30.369  42.544  1.00  0.81           N  
ATOM    147  CA  VAL A  20      19.892  31.786  42.541  1.00  0.81           C  
ATOM    148  C   VAL A  20      18.439  31.922  43.017  1.00  0.81           C  
ATOM    149  O   VAL A  20      17.718  30.939  43.178  1.00  0.81           O  
ATOM    150  CB  VAL A  20      20.130  32.493  41.187  1.00  0.81           C  
ATOM    151  CG1 VAL A  20      21.628  32.601  40.825  1.00  0.81           C  
ATOM    152  CG2 VAL A  20      19.390  31.772  40.056  1.00  0.81           C  
ATOM    153  N   ALA A  21      17.951  33.148  43.302  1.00  0.82           N  
ATOM    154  CA  ALA A  21      16.607  33.428  43.769  1.00  0.82           C  
ATOM    155  C   ALA A  21      15.913  34.389  42.811  1.00  0.82           C  
ATOM    156  O   ALA A  21      16.544  35.240  42.187  1.00  0.82           O  
ATOM    157  CB  ALA A  21      16.635  34.025  45.195  1.00  0.82           C  
ATOM    158  N   LEU A  22      14.581  34.247  42.658  1.00  0.80           N  
ATOM    159  CA  LEU A  22      13.755  35.080  41.818  1.00  0.80           C  
ATOM    160  C   LEU A  22      12.586  35.543  42.679  1.00  0.80           C  
ATOM    161  O   LEU A  22      12.060  34.761  43.474  1.00  0.80           O  
ATOM    162  CB  LEU A  22      13.270  34.269  40.589  1.00  0.80           C  
ATOM    163  CG  LEU A  22      12.377  35.031  39.594  1.00  0.80           C  
ATOM    164  CD1 LEU A  22      13.083  36.261  39.015  1.00  0.80           C  
ATOM    165  CD2 LEU A  22      11.937  34.098  38.460  1.00  0.80           C  
ATOM    166  N   ASN A  23      12.206  36.835  42.562  1.00  0.77           N  
ATOM    167  CA  ASN A  23      11.131  37.485  43.303  1.00  0.77           C  
ATOM    168  C   ASN A  23       9.770  37.266  42.662  1.00  0.77           C  
ATOM    169  O   ASN A  23       9.657  36.875  41.503  1.00  0.77           O  
ATOM    170  CB  ASN A  23      11.330  39.020  43.370  1.00  0.77           C  
ATOM    171  CG  ASN A  23      12.628  39.297  44.098  1.00  0.77           C  
ATOM    172  OD1 ASN A  23      12.974  38.646  45.083  1.00  0.77           O  
ATOM    173  ND2 ASN A  23      13.390  40.303  43.622  1.00  0.77           N  
ATOM    174  N   GLU A  24       8.690  37.545  43.419  1.00  0.78           N  
ATOM    175  CA  GLU A  24       7.334  37.607  42.913  1.00  0.78           C  
ATOM    176  C   GLU A  24       7.085  38.712  41.859  1.00  0.78           C  
ATOM    177  O   GLU A  24       7.731  39.761  41.898  1.00  0.78           O  
ATOM    178  CB  GLU A  24       6.336  37.731  44.085  1.00  0.78           C  
ATOM    179  CG  GLU A  24       6.204  36.451  44.946  1.00  0.78           C  
ATOM    180  CD  GLU A  24       4.919  36.476  45.781  1.00  0.78           C  
ATOM    181  OE1 GLU A  24       4.724  35.528  46.579  1.00  0.78           O  
ATOM    182  OE2 GLU A  24       4.066  37.385  45.557  1.00  0.78           O  
ATOM    183  N   PRO A  25       6.182  38.520  40.886  1.00  0.81           N  
ATOM    184  CA  PRO A  25       5.855  39.515  39.876  1.00  0.81           C  
ATOM    185  C   PRO A  25       5.060  40.678  40.459  1.00  0.81           C  
ATOM    186  O   PRO A  25       4.258  40.491  41.376  1.00  0.81           O  
ATOM    187  CB  PRO A  25       5.010  38.713  38.862  1.00  0.81           C  
ATOM    188  CG  PRO A  25       4.257  37.715  39.735  1.00  0.81           C  
ATOM    189  CD  PRO A  25       5.313  37.351  40.778  1.00  0.81           C  
ATOM    190  N   ALA A  26       5.279  41.891  39.922  1.00  0.78           N  
ATOM    191  CA  ALA A  26       4.553  43.100  40.233  1.00  0.78           C  
ATOM    192  C   ALA A  26       3.872  43.579  38.944  1.00  0.78           C  
ATOM    193  O   ALA A  26       3.922  42.893  37.928  1.00  0.78           O  
ATOM    194  CB  ALA A  26       5.555  44.160  40.729  1.00  0.78           C  
ATOM    195  N   GLU A  27       3.197  44.757  38.952  1.00  0.69           N  
ATOM    196  CA  GLU A  27       2.509  45.364  37.800  1.00  0.69           C  
ATOM    197  C   GLU A  27       1.790  44.395  36.845  1.00  0.69           C  
ATOM    198  O   GLU A  27       0.824  43.733  37.231  1.00  0.69           O  
ATOM    199  CB  GLU A  27       3.377  46.404  37.021  1.00  0.69           C  
ATOM    200  CG  GLU A  27       3.840  47.656  37.822  1.00  0.69           C  
ATOM    201  CD  GLU A  27       4.701  48.647  37.009  1.00  0.69           C  
ATOM    202  OE1 GLU A  27       4.669  48.667  35.746  1.00  0.69           O  
ATOM    203  OE2 GLU A  27       5.414  49.442  37.669  1.00  0.69           O  
ATOM    204  N   ASP A  28       2.252  44.320  35.578  1.00  0.77           N  
ATOM    205  CA  ASP A  28       1.795  43.430  34.537  1.00  0.77           C  
ATOM    206  C   ASP A  28       2.870  42.336  34.232  1.00  0.77           C  
ATOM    207  O   ASP A  28       2.871  41.692  33.183  1.00  0.77           O  
ATOM    208  CB  ASP A  28       1.345  44.296  33.311  1.00  0.77           C  
ATOM    209  CG  ASP A  28       2.503  44.956  32.570  1.00  0.77           C  
ATOM    210  OD1 ASP A  28       3.636  44.968  33.123  1.00  0.77           O  
ATOM    211  OD2 ASP A  28       2.272  45.457  31.439  1.00  0.77           O  
ATOM    212  N   GLN A  29       3.830  42.085  35.167  1.00  0.78           N  
ATOM    213  CA  GLN A  29       4.804  40.997  35.115  1.00  0.78           C  
ATOM    214  C   GLN A  29       4.191  39.609  35.302  1.00  0.78           C  
ATOM    215  O   GLN A  29       3.135  39.435  35.913  1.00  0.78           O  
ATOM    216  CB  GLN A  29       5.963  41.178  36.127  1.00  0.78           C  
ATOM    217  CG  GLN A  29       6.793  42.456  35.885  1.00  0.78           C  
ATOM    218  CD  GLN A  29       7.870  42.554  36.959  1.00  0.78           C  
ATOM    219  OE1 GLN A  29       7.616  42.368  38.151  1.00  0.78           O  
ATOM    220  NE2 GLN A  29       9.130  42.814  36.536  1.00  0.78           N  
ATOM    221  N   VAL A  30       4.857  38.567  34.760  1.00  0.88           N  
ATOM    222  CA  VAL A  30       4.410  37.187  34.811  1.00  0.88           C  
ATOM    223  C   VAL A  30       5.513  36.308  35.383  1.00  0.88           C  
ATOM    224  O   VAL A  30       6.674  36.446  35.009  1.00  0.88           O  
ATOM    225  CB  VAL A  30       4.016  36.620  33.440  1.00  0.88           C  
ATOM    226  CG1 VAL A  30       2.869  35.613  33.662  1.00  0.88           C  
ATOM    227  CG2 VAL A  30       3.602  37.740  32.458  1.00  0.88           C  
ATOM    228  N   LEU A  31       5.186  35.371  36.300  1.00  0.87           N  
ATOM    229  CA  LEU A  31       6.087  34.316  36.721  1.00  0.87           C  
ATOM    230  C   LEU A  31       5.774  33.036  35.958  1.00  0.87           C  
ATOM    231  O   LEU A  31       4.639  32.546  35.938  1.00  0.87           O  
ATOM    232  CB  LEU A  31       5.987  34.058  38.246  1.00  0.87           C  
ATOM    233  CG  LEU A  31       7.145  33.245  38.860  1.00  0.87           C  
ATOM    234  CD1 LEU A  31       8.476  34.007  38.811  1.00  0.87           C  
ATOM    235  CD2 LEU A  31       6.851  32.839  40.314  1.00  0.87           C  
ATOM    236  N   VAL A  32       6.803  32.478  35.297  1.00  0.89           N  
ATOM    237  CA  VAL A  32       6.715  31.315  34.440  1.00  0.89           C  
ATOM    238  C   VAL A  32       7.600  30.208  34.998  1.00  0.89           C  
ATOM    239  O   VAL A  32       8.772  30.422  35.299  1.00  0.89           O  
ATOM    240  CB  VAL A  32       7.160  31.659  33.018  1.00  0.89           C  
ATOM    241  CG1 VAL A  32       6.944  30.452  32.084  1.00  0.89           C  
ATOM    242  CG2 VAL A  32       6.364  32.882  32.512  1.00  0.89           C  
ATOM    243  N   ARG A  33       7.048  28.983  35.132  1.00  0.82           N  
ATOM    244  CA  ARG A  33       7.782  27.752  35.357  1.00  0.82           C  
ATOM    245  C   ARG A  33       8.192  27.173  34.014  1.00  0.82           C  
ATOM    246  O   ARG A  33       7.356  26.696  33.244  1.00  0.82           O  
ATOM    247  CB  ARG A  33       6.902  26.710  36.095  1.00  0.82           C  
ATOM    248  CG  ARG A  33       7.659  25.403  36.397  1.00  0.82           C  
ATOM    249  CD  ARG A  33       6.862  24.413  37.251  1.00  0.82           C  
ATOM    250  NE  ARG A  33       7.714  23.178  37.419  1.00  0.82           N  
ATOM    251  CZ  ARG A  33       8.646  23.011  38.368  1.00  0.82           C  
ATOM    252  NH1 ARG A  33       9.354  21.879  38.398  1.00  0.82           N  
ATOM    253  NH2 ARG A  33       8.898  23.932  39.290  1.00  0.82           N  
ATOM    254  N   LEU A  34       9.498  27.217  33.695  1.00  0.88           N  
ATOM    255  CA  LEU A  34      10.026  26.846  32.397  1.00  0.88           C  
ATOM    256  C   LEU A  34      10.104  25.344  32.185  1.00  0.88           C  
ATOM    257  O   LEU A  34      10.673  24.605  32.984  1.00  0.88           O  
ATOM    258  CB  LEU A  34      11.407  27.494  32.145  1.00  0.88           C  
ATOM    259  CG  LEU A  34      11.371  29.036  32.056  1.00  0.88           C  
ATOM    260  CD1 LEU A  34      12.745  29.564  31.661  1.00  0.88           C  
ATOM    261  CD2 LEU A  34      10.395  29.578  31.001  1.00  0.88           C  
ATOM    262  N   VAL A  35       9.500  24.862  31.076  1.00  0.88           N  
ATOM    263  CA  VAL A  35       9.568  23.470  30.657  1.00  0.88           C  
ATOM    264  C   VAL A  35      10.801  23.258  29.795  1.00  0.88           C  
ATOM    265  O   VAL A  35      11.611  22.364  30.050  1.00  0.88           O  
ATOM    266  CB  VAL A  35       8.286  23.033  29.939  1.00  0.88           C  
ATOM    267  CG1 VAL A  35       8.408  21.594  29.393  1.00  0.88           C  
ATOM    268  CG2 VAL A  35       7.112  23.100  30.940  1.00  0.88           C  
ATOM    269  N   ALA A  36      11.013  24.115  28.774  1.00  0.92           N  
ATOM    270  CA  ALA A  36      12.184  24.004  27.944  1.00  0.92           C  
ATOM    271  C   ALA A  36      12.444  25.308  27.205  1.00  0.92           C  
ATOM    272  O   ALA A  36      11.542  26.126  27.013  1.00  0.92           O  
ATOM    273  CB  ALA A  36      12.046  22.835  26.944  1.00  0.92           C  
ATOM    274  N   THR A  37      13.712  25.511  26.788  1.00  0.92           N  
ATOM    275  CA  THR A  37      14.190  26.741  26.165  1.00  0.92           C  
ATOM    276  C   THR A  37      15.043  26.395  24.960  1.00  0.92           C  
ATOM    277  O   THR A  37      15.981  25.604  25.046  1.00  0.92           O  
ATOM    278  CB  THR A  37      14.991  27.615  27.124  1.00  0.92           C  
ATOM    279  OG1 THR A  37      14.165  27.950  28.230  1.00  0.92           O  
ATOM    280  CG2 THR A  37      15.419  28.952  26.505  1.00  0.92           C  
ATOM    281  N   GLY A  38      14.717  26.948  23.770  1.00  0.93           N  
ATOM    282  CA  GLY A  38      15.537  26.851  22.560  1.00  0.93           C  
ATOM    283  C   GLY A  38      16.885  27.519  22.670  1.00  0.93           C  
ATOM    284  O   GLY A  38      17.085  28.436  23.461  1.00  0.93           O  
ATOM    285  N   LEU A  39      17.844  27.098  21.830  1.00  0.89           N  
ATOM    286  CA  LEU A  39      19.134  27.749  21.745  1.00  0.89           C  
ATOM    287  C   LEU A  39      19.271  28.404  20.390  1.00  0.89           C  
ATOM    288  O   LEU A  39      18.922  27.847  19.340  1.00  0.89           O  
ATOM    289  CB  LEU A  39      20.299  26.752  21.993  1.00  0.89           C  
ATOM    290  CG  LEU A  39      21.728  27.348  21.920  1.00  0.89           C  
ATOM    291  CD1 LEU A  39      21.990  28.401  23.006  1.00  0.89           C  
ATOM    292  CD2 LEU A  39      22.825  26.277  22.001  1.00  0.89           C  
ATOM    293  N   CYS A  40      19.790  29.640  20.369  1.00  0.86           N  
ATOM    294  CA  CYS A  40      19.996  30.364  19.149  1.00  0.86           C  
ATOM    295  C   CYS A  40      21.443  30.829  19.090  1.00  0.86           C  
ATOM    296  O   CYS A  40      22.184  30.899  20.066  1.00  0.86           O  
ATOM    297  CB  CYS A  40      18.905  31.482  19.076  1.00  0.86           C  
ATOM    298  SG  CYS A  40      19.062  32.792  17.815  1.00  0.86           S  
ATOM    299  N   HIS A  41      21.893  31.131  17.857  1.00  0.82           N  
ATOM    300  CA  HIS A  41      23.195  31.679  17.528  1.00  0.82           C  
ATOM    301  C   HIS A  41      23.484  32.994  18.246  1.00  0.82           C  
ATOM    302  O   HIS A  41      24.612  33.301  18.625  1.00  0.82           O  
ATOM    303  CB  HIS A  41      23.228  31.935  16.013  1.00  0.82           C  
ATOM    304  CG  HIS A  41      24.589  32.228  15.509  1.00  0.82           C  
ATOM    305  ND1 HIS A  41      24.819  33.413  14.851  1.00  0.82           N  
ATOM    306  CD2 HIS A  41      25.727  31.502  15.604  1.00  0.82           C  
ATOM    307  CE1 HIS A  41      26.101  33.395  14.558  1.00  0.82           C  
ATOM    308  NE2 HIS A  41      26.702  32.257  14.993  1.00  0.82           N  
ATOM    309  N   THR A  42      22.419  33.783  18.484  1.00  0.87           N  
ATOM    310  CA  THR A  42      22.447  35.001  19.281  1.00  0.87           C  
ATOM    311  C   THR A  42      22.925  34.822  20.724  1.00  0.87           C  
ATOM    312  O   THR A  42      23.668  35.668  21.215  1.00  0.87           O  
ATOM    313  CB  THR A  42      21.152  35.800  19.233  1.00  0.87           C  
ATOM    314  OG1 THR A  42      20.775  36.000  17.875  1.00  0.87           O  
ATOM    315  CG2 THR A  42      21.337  37.196  19.855  1.00  0.87           C  
ATOM    316  N   ASP A  43      22.584  33.720  21.455  1.00  0.91           N  
ATOM    317  CA  ASP A  43      23.124  33.466  22.794  1.00  0.91           C  
ATOM    318  C   ASP A  43      24.645  33.370  22.783  1.00  0.91           C  
ATOM    319  O   ASP A  43      25.359  33.896  23.638  1.00  0.91           O  
ATOM    320  CB  ASP A  43      22.605  32.140  23.408  1.00  0.91           C  
ATOM    321  CG  ASP A  43      21.095  32.138  23.553  1.00  0.91           C  
ATOM    322  OD1 ASP A  43      20.616  32.542  24.647  1.00  0.91           O  
ATOM    323  OD2 ASP A  43      20.431  31.679  22.581  1.00  0.91           O  
ATOM    324  N   LEU A  44      25.155  32.680  21.751  1.00  0.88           N  
ATOM    325  CA  LEU A  44      26.559  32.453  21.514  1.00  0.88           C  
ATOM    326  C   LEU A  44      27.372  33.698  21.179  1.00  0.88           C  
ATOM    327  O   LEU A  44      28.408  33.948  21.792  1.00  0.88           O  
ATOM    328  CB  LEU A  44      26.728  31.362  20.439  1.00  0.88           C  
ATOM    329  CG  LEU A  44      26.007  30.035  20.760  1.00  0.88           C  
ATOM    330  CD1 LEU A  44      26.373  29.000  19.688  1.00  0.88           C  
ATOM    331  CD2 LEU A  44      26.413  29.496  22.138  1.00  0.88           C  
ATOM    332  N   VAL A  45      26.901  34.584  20.269  1.00  0.87           N  
ATOM    333  CA  VAL A  45      27.626  35.810  19.938  1.00  0.87           C  
ATOM    334  C   VAL A  45      27.716  36.775  21.109  1.00  0.87           C  
ATOM    335  O   VAL A  45      28.654  37.564  21.219  1.00  0.87           O  
ATOM    336  CB  VAL A  45      27.073  36.563  18.725  1.00  0.87           C  
ATOM    337  CG1 VAL A  45      27.174  35.689  17.462  1.00  0.87           C  
ATOM    338  CG2 VAL A  45      25.612  36.980  18.959  1.00  0.87           C  
ATOM    339  N   CYS A  46      26.732  36.716  22.031  1.00  0.87           N  
ATOM    340  CA  CYS A  46      26.714  37.518  23.240  1.00  0.87           C  
ATOM    341  C   CYS A  46      27.687  37.029  24.302  1.00  0.87           C  
ATOM    342  O   CYS A  46      28.291  37.826  25.015  1.00  0.87           O  
ATOM    343  CB  CYS A  46      25.305  37.606  23.862  1.00  0.87           C  
ATOM    344  SG  CYS A  46      24.105  38.496  22.829  1.00  0.87           S  
ATOM    345  N   ARG A  47      27.893  35.698  24.419  1.00  0.77           N  
ATOM    346  CA  ARG A  47      28.900  35.086  25.271  1.00  0.77           C  
ATOM    347  C   ARG A  47      30.308  35.482  24.831  1.00  0.77           C  
ATOM    348  O   ARG A  47      31.194  35.748  25.646  1.00  0.77           O  
ATOM    349  CB  ARG A  47      28.713  33.545  25.205  1.00  0.77           C  
ATOM    350  CG  ARG A  47      29.815  32.643  25.809  1.00  0.77           C  
ATOM    351  CD  ARG A  47      29.866  31.219  25.198  1.00  0.77           C  
ATOM    352  NE  ARG A  47      30.233  31.312  23.731  1.00  0.77           N  
ATOM    353  CZ  ARG A  47      30.158  30.342  22.800  1.00  0.77           C  
ATOM    354  NH1 ARG A  47      29.737  29.128  23.133  1.00  0.77           N  
ATOM    355  NH2 ARG A  47      30.518  30.576  21.533  1.00  0.77           N  
ATOM    356  N   ASP A  48      30.530  35.570  23.502  1.00  0.82           N  
ATOM    357  CA  ASP A  48      31.815  35.867  22.892  1.00  0.82           C  
ATOM    358  C   ASP A  48      32.082  37.369  22.816  1.00  0.82           C  
ATOM    359  O   ASP A  48      33.189  37.818  22.488  1.00  0.82           O  
ATOM    360  CB  ASP A  48      31.842  35.210  21.484  1.00  0.82           C  
ATOM    361  CG  ASP A  48      31.733  33.696  21.609  1.00  0.82           C  
ATOM    362  OD1 ASP A  48      31.762  33.175  22.755  1.00  0.82           O  
ATOM    363  OD2 ASP A  48      31.660  33.002  20.571  1.00  0.82           O  
ATOM    364  N   GLN A  49      31.044  38.146  23.188  1.00  0.76           N  
ATOM    365  CA  GLN A  49      31.012  39.585  23.324  1.00  0.76           C  
ATOM    366  C   GLN A  49      31.153  40.339  22.019  1.00  0.76           C  
ATOM    367  O   GLN A  49      31.685  41.444  21.967  1.00  0.76           O  
ATOM    368  CB  GLN A  49      32.027  40.101  24.361  1.00  0.76           C  
ATOM    369  CG  GLN A  49      31.822  39.550  25.790  1.00  0.76           C  
ATOM    370  CD  GLN A  49      30.753  40.321  26.571  1.00  0.76           C  
ATOM    371  OE1 GLN A  49      31.130  41.159  27.392  1.00  0.76           O  
ATOM    372  NE2 GLN A  49      29.444  40.061  26.367  1.00  0.76           N  
ATOM    373  N   HIS A  50      30.545  39.811  20.933  1.00  0.73           N  
ATOM    374  CA  HIS A  50      30.439  40.561  19.685  1.00  0.73           C  
ATOM    375  C   HIS A  50      29.252  41.525  19.757  1.00  0.73           C  
ATOM    376  O   HIS A  50      28.992  42.290  18.834  1.00  0.73           O  
ATOM    377  CB  HIS A  50      30.283  39.628  18.459  1.00  0.73           C  
ATOM    378  CG  HIS A  50      31.496  38.797  18.176  1.00  0.73           C  
ATOM    379  ND1 HIS A  50      32.610  39.422  17.656  1.00  0.73           N  
ATOM    380  CD2 HIS A  50      31.715  37.461  18.289  1.00  0.73           C  
ATOM    381  CE1 HIS A  50      33.485  38.460  17.461  1.00  0.73           C  
ATOM    382  NE2 HIS A  50      32.998  37.249  17.827  1.00  0.73           N  
ATOM    383  N   TYR A  51      28.560  41.512  20.921  1.00  0.79           N  
ATOM    384  CA  TYR A  51      27.540  42.427  21.382  1.00  0.79           C  
ATOM    385  C   TYR A  51      27.796  42.679  22.881  1.00  0.79           C  
ATOM    386  O   TYR A  51      28.069  41.706  23.589  1.00  0.79           O  
ATOM    387  CB  TYR A  51      26.121  41.804  21.259  1.00  0.79           C  
ATOM    388  CG  TYR A  51      25.402  42.072  19.963  1.00  0.79           C  
ATOM    389  CD1 TYR A  51      25.901  42.810  18.872  1.00  0.79           C  
ATOM    390  CD2 TYR A  51      24.102  41.559  19.873  1.00  0.79           C  
ATOM    391  CE1 TYR A  51      25.141  42.967  17.706  1.00  0.79           C  
ATOM    392  CE2 TYR A  51      23.321  41.759  18.730  1.00  0.79           C  
ATOM    393  CZ  TYR A  51      23.849  42.453  17.641  1.00  0.79           C  
ATOM    394  OH  TYR A  51      23.085  42.664  16.484  1.00  0.79           O  
ATOM    395  N   PRO A  52      27.701  43.906  23.431  1.00  0.76           N  
ATOM    396  CA  PRO A  52      28.127  44.177  24.807  1.00  0.76           C  
ATOM    397  C   PRO A  52      26.989  44.000  25.801  1.00  0.76           C  
ATOM    398  O   PRO A  52      26.622  44.947  26.491  1.00  0.76           O  
ATOM    399  CB  PRO A  52      28.602  45.652  24.784  1.00  0.76           C  
ATOM    400  CG  PRO A  52      27.827  46.278  23.626  1.00  0.76           C  
ATOM    401  CD  PRO A  52      27.741  45.125  22.629  1.00  0.76           C  
ATOM    402  N   VAL A  53      26.432  42.780  25.941  1.00  0.86           N  
ATOM    403  CA  VAL A  53      25.602  42.450  27.097  1.00  0.86           C  
ATOM    404  C   VAL A  53      26.486  42.281  28.332  1.00  0.86           C  
ATOM    405  O   VAL A  53      27.439  41.502  28.239  1.00  0.86           O  
ATOM    406  CB  VAL A  53      24.779  41.193  26.880  1.00  0.86           C  
ATOM    407  CG1 VAL A  53      24.052  40.782  28.156  1.00  0.86           C  
ATOM    408  CG2 VAL A  53      23.684  41.507  25.860  1.00  0.86           C  
ATOM    409  N   PRO A  54      26.284  42.953  29.477  1.00  0.84           N  
ATOM    410  CA  PRO A  54      27.237  42.908  30.576  1.00  0.84           C  
ATOM    411  C   PRO A  54      27.244  41.540  31.236  1.00  0.84           C  
ATOM    412  O   PRO A  54      26.185  40.978  31.513  1.00  0.84           O  
ATOM    413  CB  PRO A  54      26.787  44.039  31.528  1.00  0.84           C  
ATOM    414  CG  PRO A  54      25.300  44.246  31.226  1.00  0.84           C  
ATOM    415  CD  PRO A  54      25.171  43.864  29.748  1.00  0.84           C  
ATOM    416  N   LEU A  55      28.442  40.990  31.507  1.00  0.80           N  
ATOM    417  CA  LEU A  55      28.593  39.682  32.110  1.00  0.80           C  
ATOM    418  C   LEU A  55      29.080  39.839  33.537  1.00  0.80           C  
ATOM    419  O   LEU A  55      29.917  40.708  33.784  1.00  0.80           O  
ATOM    420  CB  LEU A  55      29.609  38.846  31.300  1.00  0.80           C  
ATOM    421  CG  LEU A  55      29.118  38.538  29.875  1.00  0.80           C  
ATOM    422  CD1 LEU A  55      30.242  37.969  29.010  1.00  0.80           C  
ATOM    423  CD2 LEU A  55      27.961  37.539  29.893  1.00  0.80           C  
ATOM    424  N   PRO A  56      28.634  39.086  34.532  1.00  0.79           N  
ATOM    425  CA  PRO A  56      27.942  37.804  34.426  1.00  0.79           C  
ATOM    426  C   PRO A  56      26.433  37.936  34.237  1.00  0.79           C  
ATOM    427  O   PRO A  56      25.828  38.887  34.730  1.00  0.79           O  
ATOM    428  CB  PRO A  56      28.262  37.123  35.769  1.00  0.79           C  
ATOM    429  CG  PRO A  56      28.464  38.298  36.722  1.00  0.79           C  
ATOM    430  CD  PRO A  56      29.251  39.253  35.837  1.00  0.79           C  
ATOM    431  N   MET A  57      25.803  36.972  33.528  1.00  0.83           N  
ATOM    432  CA  MET A  57      24.374  36.989  33.274  1.00  0.83           C  
ATOM    433  C   MET A  57      23.823  35.584  32.996  1.00  0.83           C  
ATOM    434  O   MET A  57      24.565  34.668  32.638  1.00  0.83           O  
ATOM    435  CB  MET A  57      24.098  37.956  32.098  1.00  0.83           C  
ATOM    436  CG  MET A  57      22.671  37.929  31.520  1.00  0.83           C  
ATOM    437  SD  MET A  57      22.284  39.100  30.225  1.00  0.83           S  
ATOM    438  CE  MET A  57      22.607  40.564  31.224  1.00  0.83           C  
ATOM    439  N   VAL A  58      22.491  35.395  33.178  1.00  0.88           N  
ATOM    440  CA  VAL A  58      21.675  34.292  32.674  1.00  0.88           C  
ATOM    441  C   VAL A  58      21.128  34.665  31.300  1.00  0.88           C  
ATOM    442  O   VAL A  58      20.401  35.650  31.167  1.00  0.88           O  
ATOM    443  CB  VAL A  58      20.480  34.006  33.587  1.00  0.88           C  
ATOM    444  CG1 VAL A  58      19.638  32.827  33.048  1.00  0.88           C  
ATOM    445  CG2 VAL A  58      21.003  33.694  35.001  1.00  0.88           C  
ATOM    446  N   PHE A  59      21.481  33.889  30.248  1.00  0.90           N  
ATOM    447  CA  PHE A  59      20.997  34.080  28.887  1.00  0.90           C  
ATOM    448  C   PHE A  59      19.786  33.182  28.641  1.00  0.90           C  
ATOM    449  O   PHE A  59      19.047  32.849  29.568  1.00  0.90           O  
ATOM    450  CB  PHE A  59      22.115  33.875  27.817  1.00  0.90           C  
ATOM    451  CG  PHE A  59      23.141  34.980  27.910  1.00  0.90           C  
ATOM    452  CD1 PHE A  59      24.034  35.088  28.989  1.00  0.90           C  
ATOM    453  CD2 PHE A  59      23.171  35.981  26.927  1.00  0.90           C  
ATOM    454  CE1 PHE A  59      24.927  36.158  29.077  1.00  0.90           C  
ATOM    455  CE2 PHE A  59      24.008  37.095  27.055  1.00  0.90           C  
ATOM    456  CZ  PHE A  59      24.915  37.167  28.113  1.00  0.90           C  
ATOM    457  N   GLY A  60      19.531  32.766  27.385  1.00  0.93           N  
ATOM    458  CA  GLY A  60      18.319  32.071  26.981  1.00  0.93           C  
ATOM    459  C   GLY A  60      17.238  33.027  26.593  1.00  0.93           C  
ATOM    460  O   GLY A  60      16.831  33.896  27.371  1.00  0.93           O  
ATOM    461  N   HIS A  61      16.713  32.859  25.365  1.00  0.92           N  
ATOM    462  CA  HIS A  61      15.696  33.764  24.869  1.00  0.92           C  
ATOM    463  C   HIS A  61      14.632  33.132  23.985  1.00  0.92           C  
ATOM    464  O   HIS A  61      13.924  33.830  23.261  1.00  0.92           O  
ATOM    465  CB  HIS A  61      16.310  34.984  24.142  1.00  0.92           C  
ATOM    466  CG  HIS A  61      16.976  34.726  22.840  1.00  0.92           C  
ATOM    467  ND1 HIS A  61      18.239  34.196  22.854  1.00  0.92           N  
ATOM    468  CD2 HIS A  61      16.550  34.904  21.564  1.00  0.92           C  
ATOM    469  CE1 HIS A  61      18.570  34.045  21.597  1.00  0.92           C  
ATOM    470  NE2 HIS A  61      17.584  34.464  20.765  1.00  0.92           N  
ATOM    471  N   GLU A  62      14.447  31.801  24.072  1.00  0.88           N  
ATOM    472  CA  GLU A  62      13.458  31.061  23.314  1.00  0.88           C  
ATOM    473  C   GLU A  62      12.730  30.138  24.299  1.00  0.88           C  
ATOM    474  O   GLU A  62      12.686  28.922  24.119  1.00  0.88           O  
ATOM    475  CB  GLU A  62      14.134  30.208  22.185  1.00  0.88           C  
ATOM    476  CG  GLU A  62      14.766  31.013  21.003  1.00  0.88           C  
ATOM    477  CD  GLU A  62      15.260  30.216  19.802  1.00  0.88           C  
ATOM    478  OE1 GLU A  62      15.476  28.982  19.913  1.00  0.88           O  
ATOM    479  OE2 GLU A  62      15.453  30.809  18.699  1.00  0.88           O  
ATOM    480  N   GLY A  63      12.188  30.677  25.422  1.00  0.94           N  
ATOM    481  CA  GLY A  63      11.559  29.872  26.479  1.00  0.94           C  
ATOM    482  C   GLY A  63      10.105  29.513  26.282  1.00  0.94           C  
ATOM    483  O   GLY A  63       9.334  30.246  25.663  1.00  0.94           O  
ATOM    484  N   ALA A  64       9.675  28.387  26.889  1.00  0.94           N  
ATOM    485  CA  ALA A  64       8.279  28.011  26.986  1.00  0.94           C  
ATOM    486  C   ALA A  64       7.996  27.357  28.329  1.00  0.94           C  
ATOM    487  O   ALA A  64       8.859  26.730  28.949  1.00  0.94           O  
ATOM    488  CB  ALA A  64       7.874  27.047  25.854  1.00  0.94           C  
ATOM    489  N   GLY A  65       6.768  27.528  28.859  1.00  0.92           N  
ATOM    490  CA  GLY A  65       6.525  27.156  30.243  1.00  0.92           C  
ATOM    491  C   GLY A  65       5.134  27.474  30.698  1.00  0.92           C  
ATOM    492  O   GLY A  65       4.290  27.915  29.925  1.00  0.92           O  
ATOM    493  N   VAL A  66       4.865  27.209  31.990  1.00  0.89           N  
ATOM    494  CA  VAL A  66       3.546  27.235  32.591  1.00  0.89           C  
ATOM    495  C   VAL A  66       3.475  28.451  33.505  1.00  0.89           C  
ATOM    496  O   VAL A  66       4.395  28.721  34.279  1.00  0.89           O  
ATOM    497  CB  VAL A  66       3.272  25.956  33.399  1.00  0.89           C  
ATOM    498  CG1 VAL A  66       1.873  25.998  34.050  1.00  0.89           C  
ATOM    499  CG2 VAL A  66       3.385  24.724  32.473  1.00  0.89           C  
ATOM    500  N   VAL A  67       2.393  29.256  33.437  1.00  0.88           N  
ATOM    501  CA  VAL A  67       2.202  30.372  34.356  1.00  0.88           C  
ATOM    502  C   VAL A  67       2.013  29.898  35.792  1.00  0.88           C  
ATOM    503  O   VAL A  67       1.120  29.111  36.100  1.00  0.88           O  
ATOM    504  CB  VAL A  67       1.100  31.340  33.928  1.00  0.88           C  
ATOM    505  CG1 VAL A  67       0.931  32.481  34.957  1.00  0.88           C  
ATOM    506  CG2 VAL A  67       1.520  31.931  32.569  1.00  0.88           C  
ATOM    507  N   GLU A  68       2.869  30.395  36.701  1.00  0.82           N  
ATOM    508  CA  GLU A  68       2.887  30.041  38.100  1.00  0.82           C  
ATOM    509  C   GLU A  68       2.243  31.156  38.928  1.00  0.82           C  
ATOM    510  O   GLU A  68       1.656  30.944  39.988  1.00  0.82           O  
ATOM    511  CB  GLU A  68       4.396  29.862  38.414  1.00  0.82           C  
ATOM    512  CG  GLU A  68       4.868  29.759  39.883  1.00  0.82           C  
ATOM    513  CD  GLU A  68       4.979  28.342  40.448  1.00  0.82           C  
ATOM    514  OE1 GLU A  68       5.311  27.392  39.678  1.00  0.82           O  
ATOM    515  OE2 GLU A  68       4.892  28.231  41.697  1.00  0.82           O  
ATOM    516  N   ARG A  69       2.264  32.401  38.407  1.00  0.78           N  
ATOM    517  CA  ARG A  69       1.831  33.562  39.151  1.00  0.78           C  
ATOM    518  C   ARG A  69       1.775  34.737  38.190  1.00  0.78           C  
ATOM    519  O   ARG A  69       2.654  34.918  37.350  1.00  0.78           O  
ATOM    520  CB  ARG A  69       2.795  33.885  40.329  1.00  0.78           C  
ATOM    521  CG  ARG A  69       2.282  34.962  41.292  1.00  0.78           C  
ATOM    522  CD  ARG A  69       3.138  35.091  42.551  1.00  0.78           C  
ATOM    523  NE  ARG A  69       2.605  36.278  43.283  1.00  0.78           N  
ATOM    524  CZ  ARG A  69       1.598  36.232  44.162  1.00  0.78           C  
ATOM    525  NH1 ARG A  69       1.290  37.339  44.829  1.00  0.78           N  
ATOM    526  NH2 ARG A  69       0.999  35.089  44.475  1.00  0.78           N  
ATOM    527  N   VAL A  70       0.722  35.563  38.280  1.00  0.85           N  
ATOM    528  CA  VAL A  70       0.545  36.757  37.486  1.00  0.85           C  
ATOM    529  C   VAL A  70       0.709  37.917  38.441  1.00  0.85           C  
ATOM    530  O   VAL A  70       0.551  37.755  39.652  1.00  0.85           O  
ATOM    531  CB  VAL A  70      -0.829  36.805  36.801  1.00  0.85           C  
ATOM    532  CG1 VAL A  70      -0.954  35.630  35.810  1.00  0.85           C  
ATOM    533  CG2 VAL A  70      -1.993  36.783  37.818  1.00  0.85           C  
ATOM    534  N   GLY A  71       1.083  39.109  37.938  1.00  0.81           N  
ATOM    535  CA  GLY A  71       0.926  40.360  38.672  1.00  0.81           C  
ATOM    536  C   GLY A  71      -0.508  40.833  38.744  1.00  0.81           C  
ATOM    537  O   GLY A  71      -1.420  40.276  38.141  1.00  0.81           O  
ATOM    538  N   SER A  72      -0.735  41.921  39.492  1.00  0.75           N  
ATOM    539  CA  SER A  72      -2.051  42.460  39.799  1.00  0.75           C  
ATOM    540  C   SER A  72      -2.778  43.143  38.642  1.00  0.75           C  
ATOM    541  O   SER A  72      -4.002  43.089  38.578  1.00  0.75           O  
ATOM    542  CB  SER A  72      -1.990  43.414  41.021  1.00  0.75           C  
ATOM    543  OG  SER A  72      -0.986  44.420  40.852  1.00  0.75           O  
ATOM    544  N   ALA A  73      -2.057  43.781  37.686  1.00  0.74           N  
ATOM    545  CA  ALA A  73      -2.671  44.487  36.571  1.00  0.74           C  
ATOM    546  C   ALA A  73      -2.781  43.606  35.324  1.00  0.74           C  
ATOM    547  O   ALA A  73      -3.313  44.052  34.302  1.00  0.74           O  
ATOM    548  CB  ALA A  73      -1.877  45.772  36.213  1.00  0.74           C  
ATOM    549  N   VAL A  74      -2.317  42.330  35.404  1.00  0.79           N  
ATOM    550  CA  VAL A  74      -2.402  41.317  34.352  1.00  0.79           C  
ATOM    551  C   VAL A  74      -3.855  40.940  34.104  1.00  0.79           C  
ATOM    552  O   VAL A  74      -4.566  40.561  35.036  1.00  0.79           O  
ATOM    553  CB  VAL A  74      -1.624  40.043  34.702  1.00  0.79           C  
ATOM    554  CG1 VAL A  74      -1.705  38.993  33.571  1.00  0.79           C  
ATOM    555  CG2 VAL A  74      -0.147  40.395  34.957  1.00  0.79           C  
ATOM    556  N   LYS A  75      -4.351  41.047  32.849  1.00  0.71           N  
ATOM    557  CA  LYS A  75      -5.764  40.814  32.575  1.00  0.71           C  
ATOM    558  C   LYS A  75      -6.027  39.745  31.522  1.00  0.71           C  
ATOM    559  O   LYS A  75      -7.152  39.261  31.400  1.00  0.71           O  
ATOM    560  CB  LYS A  75      -6.482  42.103  32.084  1.00  0.71           C  
ATOM    561  CG  LYS A  75      -6.305  43.310  33.020  1.00  0.71           C  
ATOM    562  CD  LYS A  75      -7.046  44.566  32.534  1.00  0.71           C  
ATOM    563  CE  LYS A  75      -6.874  45.811  33.439  1.00  0.71           C  
ATOM    564  NZ  LYS A  75      -5.461  46.268  33.571  1.00  0.71           N  
ATOM    565  N   LYS A  76      -5.024  39.358  30.707  1.00  0.73           N  
ATOM    566  CA  LYS A  76      -5.236  38.460  29.583  1.00  0.73           C  
ATOM    567  C   LYS A  76      -4.615  37.072  29.759  1.00  0.73           C  
ATOM    568  O   LYS A  76      -4.715  36.227  28.870  1.00  0.73           O  
ATOM    569  CB  LYS A  76      -4.698  39.129  28.288  1.00  0.73           C  
ATOM    570  CG  LYS A  76      -5.379  40.468  27.930  1.00  0.73           C  
ATOM    571  CD  LYS A  76      -6.891  40.314  27.684  1.00  0.73           C  
ATOM    572  CE  LYS A  76      -7.568  41.596  27.208  1.00  0.73           C  
ATOM    573  NZ  LYS A  76      -9.025  41.378  27.061  1.00  0.73           N  
ATOM    574  N   VAL A  77      -4.009  36.786  30.929  1.00  0.83           N  
ATOM    575  CA  VAL A  77      -3.269  35.561  31.215  1.00  0.83           C  
ATOM    576  C   VAL A  77      -3.649  35.104  32.616  1.00  0.83           C  
ATOM    577  O   VAL A  77      -3.862  35.927  33.507  1.00  0.83           O  
ATOM    578  CB  VAL A  77      -1.754  35.807  31.118  1.00  0.83           C  
ATOM    579  CG1 VAL A  77      -0.915  34.692  31.777  1.00  0.83           C  
ATOM    580  CG2 VAL A  77      -1.370  35.933  29.630  1.00  0.83           C  
ATOM    581  N   GLN A  78      -3.760  33.774  32.865  1.00  0.79           N  
ATOM    582  CA  GLN A  78      -4.027  33.256  34.192  1.00  0.79           C  
ATOM    583  C   GLN A  78      -3.054  32.142  34.591  1.00  0.79           C  
ATOM    584  O   GLN A  78      -2.381  31.542  33.747  1.00  0.79           O  
ATOM    585  CB  GLN A  78      -5.523  32.836  34.349  1.00  0.79           C  
ATOM    586  CG  GLN A  78      -6.124  31.912  33.253  1.00  0.79           C  
ATOM    587  CD  GLN A  78      -7.623  32.114  32.971  1.00  0.79           C  
ATOM    588  OE1 GLN A  78      -8.215  31.402  32.158  1.00  0.79           O  
ATOM    589  NE2 GLN A  78      -8.266  33.121  33.606  1.00  0.79           N  
ATOM    590  N   PRO A  79      -2.905  31.851  35.892  1.00  0.86           N  
ATOM    591  CA  PRO A  79      -2.188  30.679  36.378  1.00  0.86           C  
ATOM    592  C   PRO A  79      -2.573  29.368  35.734  1.00  0.86           C  
ATOM    593  O   PRO A  79      -3.752  29.025  35.660  1.00  0.86           O  
ATOM    594  CB  PRO A  79      -2.444  30.643  37.888  1.00  0.86           C  
ATOM    595  CG  PRO A  79      -2.830  32.072  38.284  1.00  0.86           C  
ATOM    596  CD  PRO A  79      -3.350  32.711  36.996  1.00  0.86           C  
ATOM    597  N   GLY A  80      -1.563  28.624  35.260  1.00  0.90           N  
ATOM    598  CA  GLY A  80      -1.736  27.382  34.545  1.00  0.90           C  
ATOM    599  C   GLY A  80      -1.727  27.523  33.042  1.00  0.90           C  
ATOM    600  O   GLY A  80      -1.613  26.510  32.357  1.00  0.90           O  
ATOM    601  N   ASP A  81      -1.820  28.735  32.445  1.00  0.87           N  
ATOM    602  CA  ASP A  81      -1.671  28.915  31.001  1.00  0.87           C  
ATOM    603  C   ASP A  81      -0.309  28.461  30.453  1.00  0.87           C  
ATOM    604  O   ASP A  81       0.740  28.585  31.083  1.00  0.87           O  
ATOM    605  CB  ASP A  81      -1.962  30.357  30.489  1.00  0.87           C  
ATOM    606  CG  ASP A  81      -3.443  30.714  30.488  1.00  0.87           C  
ATOM    607  OD1 ASP A  81      -4.271  29.853  30.072  1.00  0.87           O  
ATOM    608  OD2 ASP A  81      -3.765  31.908  30.734  1.00  0.87           O  
ATOM    609  N   HIS A  82      -0.325  27.883  29.233  1.00  0.86           N  
ATOM    610  CA  HIS A  82       0.860  27.428  28.539  1.00  0.86           C  
ATOM    611  C   HIS A  82       1.325  28.570  27.669  1.00  0.86           C  
ATOM    612  O   HIS A  82       0.523  29.143  26.930  1.00  0.86           O  
ATOM    613  CB  HIS A  82       0.537  26.216  27.641  1.00  0.86           C  
ATOM    614  CG  HIS A  82       0.333  24.934  28.391  1.00  0.86           C  
ATOM    615  ND1 HIS A  82       0.440  23.782  27.653  1.00  0.86           N  
ATOM    616  CD2 HIS A  82       0.106  24.628  29.699  1.00  0.86           C  
ATOM    617  CE1 HIS A  82       0.294  22.794  28.501  1.00  0.86           C  
ATOM    618  NE2 HIS A  82       0.082  23.247  29.764  1.00  0.86           N  
ATOM    619  N   VAL A  83       2.611  28.962  27.766  1.00  0.91           N  
ATOM    620  CA  VAL A  83       3.079  30.172  27.127  1.00  0.91           C  
ATOM    621  C   VAL A  83       4.395  29.988  26.406  1.00  0.91           C  
ATOM    622  O   VAL A  83       5.206  29.119  26.729  1.00  0.91           O  
ATOM    623  CB  VAL A  83       3.224  31.354  28.089  1.00  0.91           C  
ATOM    624  CG1 VAL A  83       1.816  31.790  28.539  1.00  0.91           C  
ATOM    625  CG2 VAL A  83       4.136  31.020  29.288  1.00  0.91           C  
ATOM    626  N   VAL A  84       4.619  30.862  25.403  1.00  0.93           N  
ATOM    627  CA  VAL A  84       5.863  31.041  24.668  1.00  0.93           C  
ATOM    628  C   VAL A  84       6.343  32.443  24.960  1.00  0.93           C  
ATOM    629  O   VAL A  84       5.570  33.402  24.946  1.00  0.93           O  
ATOM    630  CB  VAL A  84       5.670  30.886  23.157  1.00  0.93           C  
ATOM    631  CG1 VAL A  84       6.902  31.311  22.317  1.00  0.93           C  
ATOM    632  CG2 VAL A  84       5.345  29.409  22.888  1.00  0.93           C  
ATOM    633  N   LEU A  85       7.645  32.591  25.271  1.00  0.93           N  
ATOM    634  CA  LEU A  85       8.208  33.870  25.660  1.00  0.93           C  
ATOM    635  C   LEU A  85       8.926  34.502  24.485  1.00  0.93           C  
ATOM    636  O   LEU A  85       9.924  33.996  23.975  1.00  0.93           O  
ATOM    637  CB  LEU A  85       9.186  33.777  26.856  1.00  0.93           C  
ATOM    638  CG  LEU A  85       8.690  32.985  28.085  1.00  0.93           C  
ATOM    639  CD1 LEU A  85       9.705  33.134  29.231  1.00  0.93           C  
ATOM    640  CD2 LEU A  85       7.276  33.374  28.553  1.00  0.93           C  
ATOM    641  N   THR A  86       8.406  35.641  24.011  1.00  0.93           N  
ATOM    642  CA  THR A  86       8.956  36.359  22.870  1.00  0.93           C  
ATOM    643  C   THR A  86       9.889  37.466  23.349  1.00  0.93           C  
ATOM    644  O   THR A  86      10.067  37.661  24.556  1.00  0.93           O  
ATOM    645  CB  THR A  86       7.832  36.818  21.940  1.00  0.93           C  
ATOM    646  OG1 THR A  86       8.239  37.240  20.652  1.00  0.93           O  
ATOM    647  CG2 THR A  86       7.033  37.962  22.547  1.00  0.93           C  
ATOM    648  N   PHE A  87      10.549  38.179  22.410  1.00  0.90           N  
ATOM    649  CA  PHE A  87      11.356  39.381  22.616  1.00  0.90           C  
ATOM    650  C   PHE A  87      10.651  40.501  23.355  1.00  0.90           C  
ATOM    651  O   PHE A  87       9.425  40.546  23.463  1.00  0.90           O  
ATOM    652  CB  PHE A  87      12.014  39.930  21.306  1.00  0.90           C  
ATOM    653  CG  PHE A  87      11.004  40.261  20.236  1.00  0.90           C  
ATOM    654  CD1 PHE A  87      10.508  39.239  19.420  1.00  0.90           C  
ATOM    655  CD2 PHE A  87      10.582  41.580  19.985  1.00  0.90           C  
ATOM    656  CE1 PHE A  87       9.552  39.507  18.437  1.00  0.90           C  
ATOM    657  CE2 PHE A  87       9.621  41.851  19.001  1.00  0.90           C  
ATOM    658  CZ  PHE A  87       9.075  40.806  18.248  1.00  0.90           C  
ATOM    659  N   TYR A  88      11.414  41.470  23.892  1.00  0.89           N  
ATOM    660  CA  TYR A  88      10.807  42.497  24.711  1.00  0.89           C  
ATOM    661  C   TYR A  88      10.495  43.748  23.903  1.00  0.89           C  
ATOM    662  O   TYR A  88      11.328  44.226  23.129  1.00  0.89           O  
ATOM    663  CB  TYR A  88      11.719  42.848  25.892  1.00  0.89           C  
ATOM    664  CG  TYR A  88      11.048  43.694  26.945  1.00  0.89           C  
ATOM    665  CD1 TYR A  88      10.682  45.042  26.757  1.00  0.89           C  
ATOM    666  CD2 TYR A  88      11.016  43.189  28.241  1.00  0.89           C  
ATOM    667  CE1 TYR A  88      10.436  45.882  27.849  1.00  0.89           C  
ATOM    668  CE2 TYR A  88      10.910  44.048  29.326  1.00  0.89           C  
ATOM    669  CZ  TYR A  88      10.645  45.401  29.143  1.00  0.89           C  
ATOM    670  OH  TYR A  88      10.713  46.274  30.249  1.00  0.89           O  
ATOM    671  N   THR A  89       9.283  44.340  24.106  1.00  0.86           N  
ATOM    672  CA  THR A  89       8.905  45.653  23.577  1.00  0.86           C  
ATOM    673  C   THR A  89       8.114  46.453  24.590  1.00  0.86           C  
ATOM    674  O   THR A  89       7.474  45.895  25.473  1.00  0.86           O  
ATOM    675  CB  THR A  89       8.108  45.640  22.274  1.00  0.86           C  
ATOM    676  OG1 THR A  89       6.852  44.970  22.339  1.00  0.86           O  
ATOM    677  CG2 THR A  89       8.963  44.867  21.289  1.00  0.86           C  
ATOM    678  N   CYS A  90       8.155  47.809  24.489  1.00  0.79           N  
ATOM    679  CA  CYS A  90       7.510  48.731  25.416  1.00  0.79           C  
ATOM    680  C   CYS A  90       5.989  48.773  25.335  1.00  0.79           C  
ATOM    681  O   CYS A  90       5.302  48.806  26.347  1.00  0.79           O  
ATOM    682  CB  CYS A  90       8.169  50.149  25.360  1.00  0.79           C  
ATOM    683  SG  CYS A  90       7.716  51.235  23.968  1.00  0.79           S  
ATOM    684  N   GLY A  91       5.425  48.755  24.106  1.00  0.80           N  
ATOM    685  CA  GLY A  91       3.982  48.844  23.873  1.00  0.80           C  
ATOM    686  C   GLY A  91       3.377  50.232  23.852  1.00  0.80           C  
ATOM    687  O   GLY A  91       2.165  50.373  23.721  1.00  0.80           O  
ATOM    688  N   SER A  92       4.208  51.286  23.995  1.00  0.74           N  
ATOM    689  CA  SER A  92       3.729  52.651  24.193  1.00  0.74           C  
ATOM    690  C   SER A  92       4.327  53.714  23.283  1.00  0.74           C  
ATOM    691  O   SER A  92       3.842  54.836  23.234  1.00  0.74           O  
ATOM    692  CB  SER A  92       4.042  53.107  25.643  1.00  0.74           C  
ATOM    693  OG  SER A  92       5.445  53.131  25.954  1.00  0.74           O  
ATOM    694  N   CYS A  93       5.409  53.392  22.545  1.00  0.74           N  
ATOM    695  CA  CYS A  93       6.086  54.296  21.624  1.00  0.74           C  
ATOM    696  C   CYS A  93       5.446  54.277  20.256  1.00  0.74           C  
ATOM    697  O   CYS A  93       4.648  53.387  19.975  1.00  0.74           O  
ATOM    698  CB  CYS A  93       7.592  53.924  21.462  1.00  0.74           C  
ATOM    699  SG  CYS A  93       7.944  52.351  20.596  1.00  0.74           S  
ATOM    700  N   ASP A  94       5.844  55.207  19.355  1.00  0.70           N  
ATOM    701  CA  ASP A  94       5.283  55.332  18.020  1.00  0.70           C  
ATOM    702  C   ASP A  94       5.251  54.031  17.223  1.00  0.70           C  
ATOM    703  O   ASP A  94       4.211  53.622  16.722  1.00  0.70           O  
ATOM    704  CB  ASP A  94       6.105  56.377  17.218  1.00  0.70           C  
ATOM    705  CG  ASP A  94       5.903  57.789  17.747  1.00  0.70           C  
ATOM    706  OD1 ASP A  94       5.004  57.987  18.597  1.00  0.70           O  
ATOM    707  OD2 ASP A  94       6.665  58.677  17.294  1.00  0.70           O  
ATOM    708  N   ALA A  95       6.384  53.300  17.160  1.00  0.80           N  
ATOM    709  CA  ALA A  95       6.467  52.043  16.451  1.00  0.80           C  
ATOM    710  C   ALA A  95       5.605  50.937  17.041  1.00  0.80           C  
ATOM    711  O   ALA A  95       4.939  50.184  16.344  1.00  0.80           O  
ATOM    712  CB  ALA A  95       7.930  51.578  16.399  1.00  0.80           C  
ATOM    713  N   CYS A  96       5.564  50.811  18.381  1.00  0.83           N  
ATOM    714  CA  CYS A  96       4.704  49.819  19.012  1.00  0.83           C  
ATOM    715  C   CYS A  96       3.236  50.104  18.904  1.00  0.83           C  
ATOM    716  O   CYS A  96       2.427  49.190  18.784  1.00  0.83           O  
ATOM    717  CB  CYS A  96       4.961  49.635  20.512  1.00  0.83           C  
ATOM    718  SG  CYS A  96       6.589  48.908  20.811  1.00  0.83           S  
ATOM    719  N   LEU A  97       2.850  51.383  18.981  1.00  0.80           N  
ATOM    720  CA  LEU A  97       1.489  51.774  18.750  1.00  0.80           C  
ATOM    721  C   LEU A  97       0.993  51.488  17.321  1.00  0.80           C  
ATOM    722  O   LEU A  97      -0.174  51.164  17.128  1.00  0.80           O  
ATOM    723  CB  LEU A  97       1.297  53.250  19.099  1.00  0.80           C  
ATOM    724  CG  LEU A  97       1.447  53.671  20.565  1.00  0.80           C  
ATOM    725  CD1 LEU A  97       1.726  55.172  20.508  1.00  0.80           C  
ATOM    726  CD2 LEU A  97       0.139  53.405  21.323  1.00  0.80           C  
ATOM    727  N   SER A  98       1.858  51.587  16.282  1.00  0.81           N  
ATOM    728  CA  SER A  98       1.468  51.429  14.885  1.00  0.81           C  
ATOM    729  C   SER A  98       1.581  50.016  14.361  1.00  0.81           C  
ATOM    730  O   SER A  98       1.372  49.780  13.176  1.00  0.81           O  
ATOM    731  CB  SER A  98       2.244  52.393  13.929  1.00  0.81           C  
ATOM    732  OG  SER A  98       3.660  52.387  14.118  1.00  0.81           O  
ATOM    733  N   GLY A  99       1.825  49.026  15.244  1.00  0.86           N  
ATOM    734  CA  GLY A  99       1.859  47.630  14.829  1.00  0.86           C  
ATOM    735  C   GLY A  99       3.216  47.118  14.458  1.00  0.86           C  
ATOM    736  O   GLY A  99       3.348  46.035  13.893  1.00  0.86           O  
ATOM    737  N   ASP A 100       4.272  47.859  14.821  1.00  0.83           N  
ATOM    738  CA  ASP A 100       5.635  47.479  14.554  1.00  0.83           C  
ATOM    739  C   ASP A 100       6.421  47.272  15.870  1.00  0.83           C  
ATOM    740  O   ASP A 100       7.394  47.990  16.115  1.00  0.83           O  
ATOM    741  CB  ASP A 100       6.313  48.597  13.714  1.00  0.83           C  
ATOM    742  CG  ASP A 100       5.785  48.757  12.293  1.00  0.83           C  
ATOM    743  OD1 ASP A 100       6.152  47.905  11.439  1.00  0.83           O  
ATOM    744  OD2 ASP A 100       5.135  49.803  12.020  1.00  0.83           O  
ATOM    745  N   PRO A 101       6.121  46.334  16.792  1.00  0.85           N  
ATOM    746  CA  PRO A 101       6.850  46.191  18.051  1.00  0.85           C  
ATOM    747  C   PRO A 101       8.330  45.845  17.872  1.00  0.85           C  
ATOM    748  O   PRO A 101       9.134  46.246  18.707  1.00  0.85           O  
ATOM    749  CB  PRO A 101       6.045  45.137  18.841  1.00  0.85           C  
ATOM    750  CG  PRO A 101       5.361  44.311  17.755  1.00  0.85           C  
ATOM    751  CD  PRO A 101       5.038  45.357  16.688  1.00  0.85           C  
ATOM    752  N   THR A 102       8.734  45.139  16.799  1.00  0.86           N  
ATOM    753  CA  THR A 102      10.116  44.780  16.476  1.00  0.86           C  
ATOM    754  C   THR A 102      11.014  45.987  16.323  1.00  0.86           C  
ATOM    755  O   THR A 102      12.206  45.937  16.623  1.00  0.86           O  
ATOM    756  CB  THR A 102      10.240  43.924  15.210  1.00  0.86           C  
ATOM    757  OG1 THR A 102       9.669  44.523  14.056  1.00  0.86           O  
ATOM    758  CG2 THR A 102       9.508  42.598  15.403  1.00  0.86           C  
ATOM    759  N   SER A 103      10.442  47.126  15.890  1.00  0.82           N  
ATOM    760  CA  SER A 103      11.170  48.361  15.691  1.00  0.82           C  
ATOM    761  C   SER A 103      10.904  49.366  16.802  1.00  0.82           C  
ATOM    762  O   SER A 103      11.154  50.561  16.646  1.00  0.82           O  
ATOM    763  CB  SER A 103      10.813  49.013  14.331  1.00  0.82           C  
ATOM    764  OG  SER A 103       9.457  49.460  14.325  1.00  0.82           O  
ATOM    765  N   CYS A 104      10.381  48.917  17.970  1.00  0.84           N  
ATOM    766  CA  CYS A 104      10.336  49.675  19.213  1.00  0.84           C  
ATOM    767  C   CYS A 104      11.550  50.588  19.434  1.00  0.84           C  
ATOM    768  O   CYS A 104      12.694  50.153  19.354  1.00  0.84           O  
ATOM    769  CB  CYS A 104      10.154  48.713  20.428  1.00  0.84           C  
ATOM    770  SG  CYS A 104       9.971  49.507  22.059  1.00  0.84           S  
ATOM    771  N   ALA A 105      11.333  51.883  19.772  1.00  0.80           N  
ATOM    772  CA  ALA A 105      12.418  52.830  19.976  1.00  0.80           C  
ATOM    773  C   ALA A 105      13.213  52.551  21.229  1.00  0.80           C  
ATOM    774  O   ALA A 105      14.270  53.118  21.479  1.00  0.80           O  
ATOM    775  CB  ALA A 105      11.881  54.276  20.036  1.00  0.80           C  
ATOM    776  N   ASN A 106      12.677  51.667  22.084  1.00  0.75           N  
ATOM    777  CA  ASN A 106      13.478  51.096  23.162  1.00  0.75           C  
ATOM    778  C   ASN A 106      14.393  49.927  22.745  1.00  0.75           C  
ATOM    779  O   ASN A 106      15.441  49.744  23.409  1.00  0.75           O  
ATOM    780  CB  ASN A 106      12.673  50.870  24.459  1.00  0.75           C  
ATOM    781  CG  ASN A 106      12.236  52.218  25.031  1.00  0.75           C  
ATOM    782  OD1 ASN A 106      13.034  53.134  25.204  1.00  0.75           O  
ATOM    783  ND2 ASN A 106      10.941  52.406  25.371  1.00  0.75           N  
ATOM    784  N   SER A 107      14.089  49.090  21.696  1.00  0.80           N  
ATOM    785  CA  SER A 107      14.519  47.720  21.424  1.00  0.80           C  
ATOM    786  C   SER A 107      15.833  47.182  21.975  1.00  0.80           C  
ATOM    787  O   SER A 107      15.880  46.082  22.532  1.00  0.80           O  
ATOM    788  CB  SER A 107      14.503  47.248  19.938  1.00  0.80           C  
ATOM    789  OG  SER A 107      13.164  47.098  19.487  1.00  0.80           O  
ATOM    790  N   PHE A 108      16.944  47.954  21.853  1.00  0.74           N  
ATOM    791  CA  PHE A 108      18.247  47.640  22.429  1.00  0.74           C  
ATOM    792  C   PHE A 108      18.340  47.714  23.982  1.00  0.74           C  
ATOM    793  O   PHE A 108      19.145  47.032  24.605  1.00  0.74           O  
ATOM    794  CB  PHE A 108      19.340  48.526  21.739  1.00  0.74           C  
ATOM    795  CG  PHE A 108      20.760  48.045  21.986  1.00  0.74           C  
ATOM    796  CD1 PHE A 108      21.505  48.523  23.079  1.00  0.74           C  
ATOM    797  CD2 PHE A 108      21.376  47.125  21.118  1.00  0.74           C  
ATOM    798  CE1 PHE A 108      22.809  48.070  23.320  1.00  0.74           C  
ATOM    799  CE2 PHE A 108      22.686  46.680  21.350  1.00  0.74           C  
ATOM    800  CZ  PHE A 108      23.403  47.148  22.455  1.00  0.74           C  
ATOM    801  N   GLY A 109      17.520  48.511  24.704  1.00  0.80           N  
ATOM    802  CA  GLY A 109      17.587  48.608  26.176  1.00  0.80           C  
ATOM    803  C   GLY A 109      16.891  47.487  26.960  1.00  0.80           C  
ATOM    804  O   GLY A 109      17.351  47.038  28.004  1.00  0.80           O  
ATOM    805  N   PRO A 110      15.762  46.966  26.551  1.00  0.80           N  
ATOM    806  CA  PRO A 110      15.091  45.873  27.252  1.00  0.80           C  
ATOM    807  C   PRO A 110      15.607  44.491  26.951  1.00  0.80           C  
ATOM    808  O   PRO A 110      15.312  43.578  27.712  1.00  0.80           O  
ATOM    809  CB  PRO A 110      13.701  45.880  26.630  1.00  0.80           C  
ATOM    810  CG  PRO A 110      13.471  47.270  26.036  1.00  0.80           C  
ATOM    811  CD  PRO A 110      14.873  47.746  25.764  1.00  0.80           C  
ATOM    812  N   ASN A 111      16.243  44.285  25.779  1.00  0.83           N  
ATOM    813  CA  ASN A 111      16.648  42.943  25.395  1.00  0.83           C  
ATOM    814  C   ASN A 111      18.123  42.758  25.685  1.00  0.83           C  
ATOM    815  O   ASN A 111      18.555  41.684  26.101  1.00  0.83           O  
ATOM    816  CB  ASN A 111      16.369  42.628  23.901  1.00  0.83           C  
ATOM    817  CG  ASN A 111      14.871  42.648  23.585  1.00  0.83           C  
ATOM    818  OD1 ASN A 111      14.218  41.609  23.510  1.00  0.83           O  
ATOM    819  ND2 ASN A 111      14.303  43.855  23.377  1.00  0.83           N  
ATOM    820  N   PHE A 112      18.908  43.842  25.499  1.00  0.81           N  
ATOM    821  CA  PHE A 112      20.350  43.810  25.490  1.00  0.81           C  
ATOM    822  C   PHE A 112      21.003  44.626  26.592  1.00  0.81           C  
ATOM    823  O   PHE A 112      22.216  44.562  26.750  1.00  0.81           O  
ATOM    824  CB  PHE A 112      20.866  44.364  24.137  1.00  0.81           C  
ATOM    825  CG  PHE A 112      20.682  43.376  23.031  1.00  0.81           C  
ATOM    826  CD1 PHE A 112      21.375  42.162  23.077  1.00  0.81           C  
ATOM    827  CD2 PHE A 112      19.892  43.663  21.908  1.00  0.81           C  
ATOM    828  CE1 PHE A 112      21.283  41.241  22.034  1.00  0.81           C  
ATOM    829  CE2 PHE A 112      19.812  42.752  20.847  1.00  0.81           C  
ATOM    830  CZ  PHE A 112      20.501  41.536  20.914  1.00  0.81           C  
ATOM    831  N   MET A 113      20.259  45.393  27.421  1.00  0.76           N  
ATOM    832  CA  MET A 113      20.901  46.176  28.474  1.00  0.76           C  
ATOM    833  C   MET A 113      21.470  45.359  29.614  1.00  0.76           C  
ATOM    834  O   MET A 113      22.507  45.678  30.188  1.00  0.76           O  
ATOM    835  CB  MET A 113      19.925  47.158  29.121  1.00  0.76           C  
ATOM    836  CG  MET A 113      20.494  48.163  30.132  1.00  0.76           C  
ATOM    837  SD  MET A 113      21.664  49.376  29.452  1.00  0.76           S  
ATOM    838  CE  MET A 113      20.419  50.339  28.551  1.00  0.76           C  
ATOM    839  N   GLY A 114      20.732  44.299  29.998  1.00  0.87           N  
ATOM    840  CA  GLY A 114      21.092  43.434  31.111  1.00  0.87           C  
ATOM    841  C   GLY A 114      20.421  43.710  32.421  1.00  0.87           C  
ATOM    842  O   GLY A 114      20.774  43.142  33.452  1.00  0.87           O  
ATOM    843  N   ARG A 115      19.423  44.596  32.412  1.00  0.73           N  
ATOM    844  CA  ARG A 115      18.718  45.003  33.601  1.00  0.73           C  
ATOM    845  C   ARG A 115      17.349  45.499  33.166  1.00  0.73           C  
ATOM    846  O   ARG A 115      16.983  45.371  31.998  1.00  0.73           O  
ATOM    847  CB  ARG A 115      19.530  46.059  34.385  1.00  0.73           C  
ATOM    848  CG  ARG A 115      19.723  47.368  33.601  1.00  0.73           C  
ATOM    849  CD  ARG A 115      20.987  48.130  33.988  1.00  0.73           C  
ATOM    850  NE  ARG A 115      20.913  49.457  33.291  1.00  0.73           N  
ATOM    851  CZ  ARG A 115      21.797  50.446  33.482  1.00  0.73           C  
ATOM    852  NH1 ARG A 115      21.716  51.563  32.762  1.00  0.73           N  
ATOM    853  NH2 ARG A 115      22.753  50.335  34.399  1.00  0.73           N  
ATOM    854  N   SER A 116      16.524  46.015  34.101  1.00  0.74           N  
ATOM    855  CA  SER A 116      15.231  46.614  33.794  1.00  0.74           C  
ATOM    856  C   SER A 116      15.368  48.109  33.494  1.00  0.74           C  
ATOM    857  O   SER A 116      16.442  48.590  33.141  1.00  0.74           O  
ATOM    858  CB  SER A 116      14.250  46.386  34.990  1.00  0.74           C  
ATOM    859  OG  SER A 116      14.598  47.199  36.118  1.00  0.74           O  
ATOM    860  N   VAL A 117      14.268  48.886  33.654  1.00  0.66           N  
ATOM    861  CA  VAL A 117      14.175  50.323  33.420  1.00  0.66           C  
ATOM    862  C   VAL A 117      15.140  51.130  34.289  1.00  0.66           C  
ATOM    863  O   VAL A 117      15.803  52.056  33.825  1.00  0.66           O  
ATOM    864  CB  VAL A 117      12.720  50.777  33.614  1.00  0.66           C  
ATOM    865  CG1 VAL A 117      12.579  52.309  33.487  1.00  0.66           C  
ATOM    866  CG2 VAL A 117      11.818  50.090  32.560  1.00  0.66           C  
ATOM    867  N   THR A 118      15.262  50.775  35.582  1.00  0.66           N  
ATOM    868  CA  THR A 118      15.985  51.555  36.575  1.00  0.66           C  
ATOM    869  C   THR A 118      17.391  51.052  36.779  1.00  0.66           C  
ATOM    870  O   THR A 118      18.313  51.805  37.086  1.00  0.66           O  
ATOM    871  CB  THR A 118      15.271  51.455  37.923  1.00  0.66           C  
ATOM    872  OG1 THR A 118      14.929  50.097  38.209  1.00  0.66           O  
ATOM    873  CG2 THR A 118      13.965  52.256  37.809  1.00  0.66           C  
ATOM    874  N   GLY A 119      17.585  49.733  36.617  1.00  0.74           N  
ATOM    875  CA  GLY A 119      18.863  49.086  36.854  1.00  0.74           C  
ATOM    876  C   GLY A 119      18.748  47.996  37.856  1.00  0.74           C  
ATOM    877  O   GLY A 119      19.700  47.271  38.104  1.00  0.74           O  
ATOM    878  N   GLU A 120      17.549  47.830  38.423  1.00  0.70           N  
ATOM    879  CA  GLU A 120      17.173  46.683  39.201  1.00  0.70           C  
ATOM    880  C   GLU A 120      17.215  45.397  38.403  1.00  0.70           C  
ATOM    881  O   GLU A 120      16.941  45.354  37.199  1.00  0.70           O  
ATOM    882  CB  GLU A 120      15.770  46.915  39.768  1.00  0.70           C  
ATOM    883  CG  GLU A 120      15.739  48.141  40.701  1.00  0.70           C  
ATOM    884  CD  GLU A 120      14.296  48.507  41.002  1.00  0.70           C  
ATOM    885  OE1 GLU A 120      13.604  47.677  41.641  1.00  0.70           O  
ATOM    886  OE2 GLU A 120      13.872  49.603  40.538  1.00  0.70           O  
ATOM    887  N   CYS A 121      17.574  44.307  39.092  1.00  0.78           N  
ATOM    888  CA  CYS A 121      17.658  42.985  38.525  1.00  0.78           C  
ATOM    889  C   CYS A 121      16.669  42.138  39.280  1.00  0.78           C  
ATOM    890  O   CYS A 121      16.483  42.280  40.487  1.00  0.78           O  
ATOM    891  CB  CYS A 121      19.085  42.387  38.619  1.00  0.78           C  
ATOM    892  SG  CYS A 121      20.290  43.377  37.675  1.00  0.78           S  
ATOM    893  N   THR A 122      15.942  41.257  38.569  1.00  0.79           N  
ATOM    894  CA  THR A 122      14.881  40.474  39.187  1.00  0.79           C  
ATOM    895  C   THR A 122      15.416  39.176  39.777  1.00  0.79           C  
ATOM    896  O   THR A 122      14.793  38.573  40.651  1.00  0.79           O  
ATOM    897  CB  THR A 122      13.747  40.179  38.207  1.00  0.79           C  
ATOM    898  OG1 THR A 122      14.205  39.551  37.016  1.00  0.79           O  
ATOM    899  CG2 THR A 122      13.119  41.518  37.783  1.00  0.79           C  
ATOM    900  N   ILE A 123      16.632  38.773  39.341  1.00  0.78           N  
ATOM    901  CA  ILE A 123      17.337  37.563  39.713  1.00  0.78           C  
ATOM    902  C   ILE A 123      18.425  37.980  40.689  1.00  0.78           C  
ATOM    903  O   ILE A 123      19.201  38.894  40.406  1.00  0.78           O  
ATOM    904  CB  ILE A 123      17.978  36.847  38.508  1.00  0.78           C  
ATOM    905  CG1 ILE A 123      16.895  36.379  37.504  1.00  0.78           C  
ATOM    906  CG2 ILE A 123      18.843  35.650  38.980  1.00  0.78           C  
ATOM    907  CD1 ILE A 123      17.463  35.761  36.216  1.00  0.78           C  
ATOM    908  N   HIS A 124      18.493  37.307  41.855  1.00  0.70           N  
ATOM    909  CA  HIS A 124      19.471  37.524  42.907  1.00  0.70           C  
ATOM    910  C   HIS A 124      20.295  36.276  43.109  1.00  0.70           C  
ATOM    911  O   HIS A 124      19.764  35.174  43.004  1.00  0.70           O  
ATOM    912  CB  HIS A 124      18.774  37.757  44.261  1.00  0.70           C  
ATOM    913  CG  HIS A 124      17.964  38.992  44.244  1.00  0.70           C  
ATOM    914  ND1 HIS A 124      18.651  40.183  44.266  1.00  0.70           N  
ATOM    915  CD2 HIS A 124      16.624  39.209  44.183  1.00  0.70           C  
ATOM    916  CE1 HIS A 124      17.726  41.110  44.216  1.00  0.70           C  
ATOM    917  NE2 HIS A 124      16.481  40.581  44.169  1.00  0.70           N  
ATOM    918  N   ASP A 125      21.600  36.393  43.429  1.00  0.66           N  
ATOM    919  CA  ASP A 125      22.420  35.247  43.769  1.00  0.66           C  
ATOM    920  C   ASP A 125      22.247  34.826  45.232  1.00  0.66           C  
ATOM    921  O   ASP A 125      21.815  35.600  46.088  1.00  0.66           O  
ATOM    922  CB  ASP A 125      23.903  35.537  43.397  1.00  0.66           C  
ATOM    923  CG  ASP A 125      24.764  34.289  43.292  1.00  0.66           C  
ATOM    924  OD1 ASP A 125      26.004  34.439  43.183  1.00  0.66           O  
ATOM    925  OD2 ASP A 125      24.191  33.178  43.375  1.00  0.66           O  
ATOM    926  N   HIS A 126      22.602  33.562  45.530  1.00  0.59           N  
ATOM    927  CA  HIS A 126      22.530  32.897  46.821  1.00  0.59           C  
ATOM    928  C   HIS A 126      23.395  33.566  47.891  1.00  0.59           C  
ATOM    929  O   HIS A 126      23.014  33.681  49.052  1.00  0.59           O  
ATOM    930  CB  HIS A 126      22.892  31.402  46.670  1.00  0.59           C  
ATOM    931  CG  HIS A 126      22.679  30.603  47.909  1.00  0.59           C  
ATOM    932  ND1 HIS A 126      21.419  30.560  48.459  1.00  0.59           N  
ATOM    933  CD2 HIS A 126      23.539  29.839  48.628  1.00  0.59           C  
ATOM    934  CE1 HIS A 126      21.525  29.762  49.497  1.00  0.59           C  
ATOM    935  NE2 HIS A 126      22.792  29.302  49.655  1.00  0.59           N  
ATOM    936  N   GLN A 127      24.598  34.057  47.509  1.00  0.66           N  
ATOM    937  CA  GLN A 127      25.533  34.695  48.429  1.00  0.66           C  
ATOM    938  C   GLN A 127      25.531  36.220  48.317  1.00  0.66           C  
ATOM    939  O   GLN A 127      26.382  36.903  48.882  1.00  0.66           O  
ATOM    940  CB  GLN A 127      26.979  34.163  48.227  1.00  0.66           C  
ATOM    941  CG  GLN A 127      27.137  32.640  48.457  1.00  0.66           C  
ATOM    942  CD  GLN A 127      26.849  32.265  49.911  1.00  0.66           C  
ATOM    943  OE1 GLN A 127      27.347  32.874  50.857  1.00  0.66           O  
ATOM    944  NE2 GLN A 127      26.024  31.213  50.116  1.00  0.66           N  
ATOM    945  N   GLY A 128      24.556  36.816  47.592  1.00  0.66           N  
ATOM    946  CA  GLY A 128      24.457  38.270  47.475  1.00  0.66           C  
ATOM    947  C   GLY A 128      25.181  38.894  46.313  1.00  0.66           C  
ATOM    948  O   GLY A 128      25.233  40.115  46.205  1.00  0.66           O  
ATOM    949  N   ALA A 129      25.766  38.096  45.400  1.00  0.70           N  
ATOM    950  CA  ALA A 129      26.330  38.614  44.168  1.00  0.70           C  
ATOM    951  C   ALA A 129      25.271  39.214  43.240  1.00  0.70           C  
ATOM    952  O   ALA A 129      24.197  38.651  43.029  1.00  0.70           O  
ATOM    953  CB  ALA A 129      27.170  37.538  43.445  1.00  0.70           C  
ATOM    954  N   GLU A 130      25.544  40.407  42.677  1.00  0.58           N  
ATOM    955  CA  GLU A 130      24.685  41.008  41.676  1.00  0.58           C  
ATOM    956  C   GLU A 130      24.832  40.326  40.315  1.00  0.58           C  
ATOM    957  O   GLU A 130      25.934  39.985  39.881  1.00  0.58           O  
ATOM    958  CB  GLU A 130      24.920  42.526  41.594  1.00  0.58           C  
ATOM    959  CG  GLU A 130      23.908  43.267  40.695  1.00  0.58           C  
ATOM    960  CD  GLU A 130      24.173  44.771  40.676  1.00  0.58           C  
ATOM    961  OE1 GLU A 130      23.435  45.468  39.935  1.00  0.58           O  
ATOM    962  OE2 GLU A 130      25.105  45.234  41.383  1.00  0.58           O  
ATOM    963  N   VAL A 131      23.702  40.069  39.623  1.00  0.75           N  
ATOM    964  CA  VAL A 131      23.657  39.280  38.404  1.00  0.75           C  
ATOM    965  C   VAL A 131      22.943  40.083  37.333  1.00  0.75           C  
ATOM    966  O   VAL A 131      21.898  40.673  37.593  1.00  0.75           O  
ATOM    967  CB  VAL A 131      22.910  37.963  38.639  1.00  0.75           C  
ATOM    968  CG1 VAL A 131      22.766  37.149  37.342  1.00  0.75           C  
ATOM    969  CG2 VAL A 131      23.665  37.119  39.678  1.00  0.75           C  
ATOM    970  N   GLY A 132      23.467  40.139  36.082  1.00  0.83           N  
ATOM    971  CA  GLY A 132      22.682  40.625  34.950  1.00  0.83           C  
ATOM    972  C   GLY A 132      21.518  39.722  34.622  1.00  0.83           C  
ATOM    973  O   GLY A 132      21.633  38.498  34.620  1.00  0.83           O  
ATOM    974  N   ALA A 133      20.362  40.286  34.267  1.00  0.87           N  
ATOM    975  CA  ALA A 133      19.237  39.474  33.893  1.00  0.87           C  
ATOM    976  C   ALA A 133      18.459  40.232  32.837  1.00  0.87           C  
ATOM    977  O   ALA A 133      19.025  41.002  32.066  1.00  0.87           O  
ATOM    978  CB  ALA A 133      18.390  39.078  35.127  1.00  0.87           C  
ATOM    979  N   SER A 134      17.138  39.988  32.740  1.00  0.88           N  
ATOM    980  CA  SER A 134      16.232  40.645  31.807  1.00  0.88           C  
ATOM    981  C   SER A 134      16.603  40.436  30.350  1.00  0.88           C  
ATOM    982  O   SER A 134      16.270  41.238  29.483  1.00  0.88           O  
ATOM    983  CB  SER A 134      16.048  42.153  32.108  1.00  0.88           C  
ATOM    984  OG  SER A 134      15.567  42.336  33.445  1.00  0.88           O  
ATOM    985  N   PHE A 135      17.280  39.316  30.017  1.00  0.89           N  
ATOM    986  CA  PHE A 135      17.857  39.122  28.703  1.00  0.89           C  
ATOM    987  C   PHE A 135      16.768  38.686  27.738  1.00  0.89           C  
ATOM    988  O   PHE A 135      16.075  37.692  27.967  1.00  0.89           O  
ATOM    989  CB  PHE A 135      19.002  38.086  28.751  1.00  0.89           C  
ATOM    990  CG  PHE A 135      19.622  37.857  27.395  1.00  0.89           C  
ATOM    991  CD1 PHE A 135      20.284  38.884  26.702  1.00  0.89           C  
ATOM    992  CD2 PHE A 135      19.468  36.612  26.765  1.00  0.89           C  
ATOM    993  CE1 PHE A 135      20.810  38.659  25.422  1.00  0.89           C  
ATOM    994  CE2 PHE A 135      20.011  36.377  25.498  1.00  0.89           C  
ATOM    995  CZ  PHE A 135      20.697  37.397  24.831  1.00  0.89           C  
ATOM    996  N   PHE A 136      16.538  39.500  26.683  1.00  0.90           N  
ATOM    997  CA  PHE A 136      15.359  39.442  25.823  1.00  0.90           C  
ATOM    998  C   PHE A 136      14.062  39.493  26.610  1.00  0.90           C  
ATOM    999  O   PHE A 136      13.032  38.934  26.239  1.00  0.90           O  
ATOM   1000  CB  PHE A 136      15.405  38.263  24.825  1.00  0.90           C  
ATOM   1001  CG  PHE A 136      16.203  38.565  23.578  1.00  0.90           C  
ATOM   1002  CD1 PHE A 136      17.596  38.734  23.608  1.00  0.90           C  
ATOM   1003  CD2 PHE A 136      15.558  38.586  22.329  1.00  0.90           C  
ATOM   1004  CE1 PHE A 136      18.324  38.907  22.423  1.00  0.90           C  
ATOM   1005  CE2 PHE A 136      16.279  38.759  21.141  1.00  0.90           C  
ATOM   1006  CZ  PHE A 136      17.667  38.917  21.188  1.00  0.90           C  
ATOM   1007  N   GLY A 137      14.092  40.192  27.763  1.00  0.94           N  
ATOM   1008  CA  GLY A 137      12.976  40.199  28.685  1.00  0.94           C  
ATOM   1009  C   GLY A 137      12.584  38.896  29.308  1.00  0.94           C  
ATOM   1010  O   GLY A 137      11.431  38.753  29.713  1.00  0.94           O  
ATOM   1011  N   GLN A 138      13.494  37.904  29.384  1.00  0.89           N  
ATOM   1012  CA  GLN A 138      13.081  36.659  29.980  1.00  0.89           C  
ATOM   1013  C   GLN A 138      14.176  35.910  30.691  1.00  0.89           C  
ATOM   1014  O   GLN A 138      13.916  35.313  31.734  1.00  0.89           O  
ATOM   1015  CB  GLN A 138      12.481  35.748  28.876  1.00  0.89           C  
ATOM   1016  CG  GLN A 138      13.434  35.405  27.706  1.00  0.89           C  
ATOM   1017  CD  GLN A 138      12.680  34.689  26.586  1.00  0.89           C  
ATOM   1018  OE1 GLN A 138      12.656  33.453  26.529  1.00  0.89           O  
ATOM   1019  NE2 GLN A 138      12.047  35.468  25.681  1.00  0.89           N  
ATOM   1020  N   SER A 139      15.440  35.973  30.210  1.00  0.92           N  
ATOM   1021  CA  SER A 139      16.558  35.300  30.861  1.00  0.92           C  
ATOM   1022  C   SER A 139      16.330  33.801  31.088  1.00  0.92           C  
ATOM   1023  O   SER A 139      16.472  33.291  32.198  1.00  0.92           O  
ATOM   1024  CB  SER A 139      16.926  36.002  32.201  1.00  0.92           C  
ATOM   1025  OG  SER A 139      17.689  37.189  31.982  1.00  0.92           O  
ATOM   1026  N   SER A 140      15.938  33.057  30.028  1.00  0.91           N  
ATOM   1027  CA  SER A 140      15.179  31.816  30.151  1.00  0.91           C  
ATOM   1028  C   SER A 140      15.983  30.518  30.153  1.00  0.91           C  
ATOM   1029  O   SER A 140      15.419  29.435  30.023  1.00  0.91           O  
ATOM   1030  CB  SER A 140      14.012  31.686  29.121  1.00  0.91           C  
ATOM   1031  OG  SER A 140      14.464  31.744  27.773  1.00  0.91           O  
ATOM   1032  N   PHE A 141      17.316  30.516  30.351  1.00  0.88           N  
ATOM   1033  CA  PHE A 141      18.008  29.281  30.747  1.00  0.88           C  
ATOM   1034  C   PHE A 141      17.950  29.006  32.259  1.00  0.88           C  
ATOM   1035  O   PHE A 141      18.973  28.927  32.947  1.00  0.88           O  
ATOM   1036  CB  PHE A 141      19.483  29.179  30.262  1.00  0.88           C  
ATOM   1037  CG  PHE A 141      19.654  29.130  28.763  1.00  0.88           C  
ATOM   1038  CD1 PHE A 141      18.789  28.410  27.918  1.00  0.88           C  
ATOM   1039  CD2 PHE A 141      20.752  29.787  28.181  1.00  0.88           C  
ATOM   1040  CE1 PHE A 141      18.977  28.404  26.530  1.00  0.88           C  
ATOM   1041  CE2 PHE A 141      20.937  29.794  26.792  1.00  0.88           C  
ATOM   1042  CZ  PHE A 141      20.036  29.117  25.967  1.00  0.88           C  
ATOM   1043  N   ALA A 142      16.739  28.815  32.820  1.00  0.89           N  
ATOM   1044  CA  ALA A 142      16.571  28.577  34.232  1.00  0.89           C  
ATOM   1045  C   ALA A 142      15.300  27.777  34.460  1.00  0.89           C  
ATOM   1046  O   ALA A 142      14.549  27.553  33.522  1.00  0.89           O  
ATOM   1047  CB  ALA A 142      16.456  29.918  34.979  1.00  0.89           C  
ATOM   1048  N   THR A 143      15.016  27.330  35.708  1.00  0.85           N  
ATOM   1049  CA  THR A 143      13.756  26.686  36.085  1.00  0.85           C  
ATOM   1050  C   THR A 143      12.569  27.633  36.174  1.00  0.85           C  
ATOM   1051  O   THR A 143      11.423  27.217  36.013  1.00  0.85           O  
ATOM   1052  CB  THR A 143      13.858  25.885  37.393  1.00  0.85           C  
ATOM   1053  OG1 THR A 143      14.423  26.613  38.478  1.00  0.85           O  
ATOM   1054  CG2 THR A 143      14.794  24.695  37.157  1.00  0.85           C  
ATOM   1055  N   TYR A 144      12.809  28.937  36.403  1.00  0.88           N  
ATOM   1056  CA  TYR A 144      11.766  29.933  36.544  1.00  0.88           C  
ATOM   1057  C   TYR A 144      12.223  31.212  35.889  1.00  0.88           C  
ATOM   1058  O   TYR A 144      13.393  31.586  35.969  1.00  0.88           O  
ATOM   1059  CB  TYR A 144      11.456  30.274  38.024  1.00  0.88           C  
ATOM   1060  CG  TYR A 144      10.505  29.284  38.613  1.00  0.88           C  
ATOM   1061  CD1 TYR A 144      10.927  28.073  39.179  1.00  0.88           C  
ATOM   1062  CD2 TYR A 144       9.136  29.550  38.531  1.00  0.88           C  
ATOM   1063  CE1 TYR A 144       9.985  27.135  39.625  1.00  0.88           C  
ATOM   1064  CE2 TYR A 144       8.198  28.602  38.947  1.00  0.88           C  
ATOM   1065  CZ  TYR A 144       8.615  27.395  39.509  1.00  0.88           C  
ATOM   1066  OH  TYR A 144       7.674  26.427  39.930  1.00  0.88           O  
ATOM   1067  N   ALA A 145      11.279  31.906  35.231  1.00  0.92           N  
ATOM   1068  CA  ALA A 145      11.532  33.117  34.497  1.00  0.92           C  
ATOM   1069  C   ALA A 145      10.470  34.138  34.823  1.00  0.92           C  
ATOM   1070  O   ALA A 145       9.318  33.813  35.120  1.00  0.92           O  
ATOM   1071  CB  ALA A 145      11.525  32.855  32.978  1.00  0.92           C  
ATOM   1072  N   LEU A 146      10.866  35.416  34.757  1.00  0.89           N  
ATOM   1073  CA  LEU A 146       9.980  36.531  34.926  1.00  0.89           C  
ATOM   1074  C   LEU A 146       9.938  37.303  33.617  1.00  0.89           C  
ATOM   1075  O   LEU A 146      10.971  37.717  33.092  1.00  0.89           O  
ATOM   1076  CB  LEU A 146      10.482  37.458  36.041  1.00  0.89           C  
ATOM   1077  CG  LEU A 146       9.436  38.493  36.472  1.00  0.89           C  
ATOM   1078  CD1 LEU A 146       8.460  37.938  37.514  1.00  0.89           C  
ATOM   1079  CD2 LEU A 146      10.155  39.703  37.050  1.00  0.89           C  
ATOM   1080  N   SER A 147       8.728  37.492  33.070  1.00  0.91           N  
ATOM   1081  CA  SER A 147       8.448  38.120  31.786  1.00  0.91           C  
ATOM   1082  C   SER A 147       7.377  39.201  31.977  1.00  0.91           C  
ATOM   1083  O   SER A 147       6.901  39.408  33.089  1.00  0.91           O  
ATOM   1084  CB  SER A 147       8.013  37.063  30.732  1.00  0.91           C  
ATOM   1085  OG  SER A 147       6.977  36.204  31.210  1.00  0.91           O  
ATOM   1086  N   TYR A 148       6.993  39.968  30.926  1.00  0.89           N  
ATOM   1087  CA  TYR A 148       5.935  40.980  30.975  1.00  0.89           C  
ATOM   1088  C   TYR A 148       4.737  40.434  30.220  1.00  0.89           C  
ATOM   1089  O   TYR A 148       4.884  39.562  29.371  1.00  0.89           O  
ATOM   1090  CB  TYR A 148       6.354  42.305  30.276  1.00  0.89           C  
ATOM   1091  CG  TYR A 148       7.266  43.109  31.146  1.00  0.89           C  
ATOM   1092  CD1 TYR A 148       8.592  42.722  31.407  1.00  0.89           C  
ATOM   1093  CD2 TYR A 148       6.787  44.304  31.697  1.00  0.89           C  
ATOM   1094  CE1 TYR A 148       9.409  43.509  32.231  1.00  0.89           C  
ATOM   1095  CE2 TYR A 148       7.615  45.110  32.483  1.00  0.89           C  
ATOM   1096  CZ  TYR A 148       8.930  44.718  32.739  1.00  0.89           C  
ATOM   1097  OH  TYR A 148       9.778  45.560  33.477  1.00  0.89           O  
ATOM   1098  N   GLU A 149       3.503  40.922  30.487  1.00  0.81           N  
ATOM   1099  CA  GLU A 149       2.297  40.433  29.826  1.00  0.81           C  
ATOM   1100  C   GLU A 149       2.354  40.499  28.299  1.00  0.81           C  
ATOM   1101  O   GLU A 149       2.048  39.527  27.615  1.00  0.81           O  
ATOM   1102  CB  GLU A 149       1.034  41.167  30.363  1.00  0.81           C  
ATOM   1103  CG  GLU A 149      -0.311  40.612  29.809  1.00  0.81           C  
ATOM   1104  CD  GLU A 149      -1.574  41.290  30.361  1.00  0.81           C  
ATOM   1105  OE1 GLU A 149      -1.595  42.540  30.479  1.00  0.81           O  
ATOM   1106  OE2 GLU A 149      -2.571  40.569  30.653  1.00  0.81           O  
ATOM   1107  N   ARG A 150       2.859  41.616  27.730  1.00  0.79           N  
ATOM   1108  CA  ARG A 150       2.976  41.780  26.288  1.00  0.79           C  
ATOM   1109  C   ARG A 150       4.086  40.976  25.600  1.00  0.79           C  
ATOM   1110  O   ARG A 150       4.134  40.955  24.372  1.00  0.79           O  
ATOM   1111  CB  ARG A 150       3.171  43.263  25.878  1.00  0.79           C  
ATOM   1112  CG  ARG A 150       1.944  44.172  26.092  1.00  0.79           C  
ATOM   1113  CD  ARG A 150       2.066  45.586  25.489  1.00  0.79           C  
ATOM   1114  NE  ARG A 150       2.131  45.471  23.979  1.00  0.79           N  
ATOM   1115  CZ  ARG A 150       3.247  45.440  23.235  1.00  0.79           C  
ATOM   1116  NH1 ARG A 150       3.156  45.243  21.920  1.00  0.79           N  
ATOM   1117  NH2 ARG A 150       4.451  45.547  23.784  1.00  0.79           N  
ATOM   1118  N   ASN A 151       5.029  40.320  26.330  1.00  0.89           N  
ATOM   1119  CA  ASN A 151       5.921  39.355  25.691  1.00  0.89           C  
ATOM   1120  C   ASN A 151       5.614  37.918  26.086  1.00  0.89           C  
ATOM   1121  O   ASN A 151       6.406  37.014  25.812  1.00  0.89           O  
ATOM   1122  CB  ASN A 151       7.452  39.681  25.777  1.00  0.89           C  
ATOM   1123  CG  ASN A 151       8.125  39.526  27.140  1.00  0.89           C  
ATOM   1124  OD1 ASN A 151       7.712  40.118  28.137  1.00  0.89           O  
ATOM   1125  ND2 ASN A 151       9.251  38.772  27.194  1.00  0.89           N  
ATOM   1126  N   THR A 152       4.438  37.658  26.691  1.00  0.89           N  
ATOM   1127  CA  THR A 152       4.088  36.313  27.134  1.00  0.89           C  
ATOM   1128  C   THR A 152       2.856  35.818  26.396  1.00  0.89           C  
ATOM   1129  O   THR A 152       1.712  36.151  26.705  1.00  0.89           O  
ATOM   1130  CB  THR A 152       3.877  36.259  28.638  1.00  0.89           C  
ATOM   1131  OG1 THR A 152       5.074  36.607  29.313  1.00  0.89           O  
ATOM   1132  CG2 THR A 152       3.598  34.835  29.112  1.00  0.89           C  
ATOM   1133  N   VAL A 153       3.070  34.932  25.400  1.00  0.89           N  
ATOM   1134  CA  VAL A 153       2.057  34.574  24.428  1.00  0.89           C  
ATOM   1135  C   VAL A 153       1.414  33.263  24.839  1.00  0.89           C  
ATOM   1136  O   VAL A 153       2.072  32.223  24.882  1.00  0.89           O  
ATOM   1137  CB  VAL A 153       2.638  34.393  23.024  1.00  0.89           C  
ATOM   1138  CG1 VAL A 153       1.494  34.239  21.997  1.00  0.89           C  
ATOM   1139  CG2 VAL A 153       3.509  35.616  22.681  1.00  0.89           C  
ATOM   1140  N   LYS A 154       0.108  33.266  25.172  1.00  0.84           N  
ATOM   1141  CA  LYS A 154      -0.664  32.061  25.409  1.00  0.84           C  
ATOM   1142  C   LYS A 154      -0.826  31.180  24.176  1.00  0.84           C  
ATOM   1143  O   LYS A 154      -1.216  31.641  23.103  1.00  0.84           O  
ATOM   1144  CB  LYS A 154      -2.050  32.443  25.977  1.00  0.84           C  
ATOM   1145  CG  LYS A 154      -3.062  31.291  26.099  1.00  0.84           C  
ATOM   1146  CD  LYS A 154      -4.127  31.603  27.155  1.00  0.84           C  
ATOM   1147  CE  LYS A 154      -5.502  30.981  26.933  1.00  0.84           C  
ATOM   1148  NZ  LYS A 154      -6.332  31.312  28.114  1.00  0.84           N  
ATOM   1149  N   VAL A 155      -0.567  29.864  24.320  1.00  0.88           N  
ATOM   1150  CA  VAL A 155      -0.773  28.895  23.268  1.00  0.88           C  
ATOM   1151  C   VAL A 155      -1.614  27.761  23.809  1.00  0.88           C  
ATOM   1152  O   VAL A 155      -1.910  27.657  25.002  1.00  0.88           O  
ATOM   1153  CB  VAL A 155       0.515  28.354  22.623  1.00  0.88           C  
ATOM   1154  CG1 VAL A 155       1.305  29.517  21.987  1.00  0.88           C  
ATOM   1155  CG2 VAL A 155       1.379  27.575  23.637  1.00  0.88           C  
ATOM   1156  N   THR A 156      -2.087  26.910  22.881  1.00  0.85           N  
ATOM   1157  CA  THR A 156      -2.879  25.718  23.149  1.00  0.85           C  
ATOM   1158  C   THR A 156      -2.161  24.697  24.021  1.00  0.85           C  
ATOM   1159  O   THR A 156      -0.941  24.567  23.967  1.00  0.85           O  
ATOM   1160  CB  THR A 156      -3.400  25.064  21.863  1.00  0.85           C  
ATOM   1161  OG1 THR A 156      -4.355  24.056  22.157  1.00  0.85           O  
ATOM   1162  CG2 THR A 156      -2.276  24.431  21.028  1.00  0.85           C  
ATOM   1163  N   LYS A 157      -2.930  23.927  24.826  1.00  0.79           N  
ATOM   1164  CA  LYS A 157      -2.420  22.845  25.650  1.00  0.79           C  
ATOM   1165  C   LYS A 157      -2.437  21.519  24.888  1.00  0.79           C  
ATOM   1166  O   LYS A 157      -2.012  20.491  25.410  1.00  0.79           O  
ATOM   1167  CB  LYS A 157      -3.291  22.651  26.920  1.00  0.79           C  
ATOM   1168  CG  LYS A 157      -3.236  23.802  27.936  1.00  0.79           C  
ATOM   1169  CD  LYS A 157      -4.022  23.441  29.212  1.00  0.79           C  
ATOM   1170  CE  LYS A 157      -4.286  24.615  30.154  1.00  0.79           C  
ATOM   1171  NZ  LYS A 157      -2.989  25.093  30.625  1.00  0.79           N  
ATOM   1172  N   ASP A 158      -2.879  21.540  23.609  1.00  0.81           N  
ATOM   1173  CA  ASP A 158      -3.013  20.366  22.765  1.00  0.81           C  
ATOM   1174  C   ASP A 158      -1.711  20.013  22.040  1.00  0.81           C  
ATOM   1175  O   ASP A 158      -1.657  19.061  21.264  1.00  0.81           O  
ATOM   1176  CB  ASP A 158      -4.032  20.632  21.615  1.00  0.81           C  
ATOM   1177  CG  ASP A 158      -5.483  20.781  22.044  1.00  0.81           C  
ATOM   1178  OD1 ASP A 158      -5.797  20.681  23.252  1.00  0.81           O  
ATOM   1179  OD2 ASP A 158      -6.286  21.049  21.101  1.00  0.81           O  
ATOM   1180  N   VAL A 159      -0.623  20.781  22.244  1.00  0.82           N  
ATOM   1181  CA  VAL A 159       0.673  20.539  21.616  1.00  0.82           C  
ATOM   1182  C   VAL A 159       1.666  20.388  22.766  1.00  0.82           C  
ATOM   1183  O   VAL A 159       1.535  21.140  23.732  1.00  0.82           O  
ATOM   1184  CB  VAL A 159       1.079  21.640  20.614  1.00  0.82           C  
ATOM   1185  CG1 VAL A 159       2.500  21.430  20.043  1.00  0.82           C  
ATOM   1186  CG2 VAL A 159       0.071  21.616  19.446  1.00  0.82           C  
ATOM   1187  N   PRO A 160       2.641  19.462  22.784  1.00  0.83           N  
ATOM   1188  CA  PRO A 160       3.708  19.426  23.787  1.00  0.83           C  
ATOM   1189  C   PRO A 160       4.439  20.738  23.956  1.00  0.83           C  
ATOM   1190  O   PRO A 160       4.961  21.276  22.978  1.00  0.83           O  
ATOM   1191  CB  PRO A 160       4.675  18.331  23.297  1.00  0.83           C  
ATOM   1192  CG  PRO A 160       3.848  17.448  22.358  1.00  0.83           C  
ATOM   1193  CD  PRO A 160       2.828  18.426  21.771  1.00  0.83           C  
ATOM   1194  N   LEU A 161       4.496  21.275  25.188  1.00  0.88           N  
ATOM   1195  CA  LEU A 161       4.927  22.646  25.375  1.00  0.88           C  
ATOM   1196  C   LEU A 161       6.425  22.877  25.234  1.00  0.88           C  
ATOM   1197  O   LEU A 161       6.893  23.963  24.889  1.00  0.88           O  
ATOM   1198  CB  LEU A 161       4.435  23.210  26.715  1.00  0.88           C  
ATOM   1199  CG  LEU A 161       4.654  24.733  26.869  1.00  0.88           C  
ATOM   1200  CD1 LEU A 161       4.168  25.571  25.667  1.00  0.88           C  
ATOM   1201  CD2 LEU A 161       3.900  25.194  28.111  1.00  0.88           C  
ATOM   1202  N   GLU A 162       7.244  21.828  25.411  1.00  0.86           N  
ATOM   1203  CA  GLU A 162       8.677  21.931  25.293  1.00  0.86           C  
ATOM   1204  C   GLU A 162       9.172  22.254  23.884  1.00  0.86           C  
ATOM   1205  O   GLU A 162      10.285  22.734  23.684  1.00  0.86           O  
ATOM   1206  CB  GLU A 162       9.289  20.578  25.707  1.00  0.86           C  
ATOM   1207  CG  GLU A 162       8.833  19.367  24.850  1.00  0.86           C  
ATOM   1208  CD  GLU A 162       7.833  18.497  25.596  1.00  0.86           C  
ATOM   1209  OE1 GLU A 162       6.728  19.018  25.898  1.00  0.86           O  
ATOM   1210  OE2 GLU A 162       8.192  17.323  25.898  1.00  0.86           O  
ATOM   1211  N   LEU A 163       8.320  21.982  22.878  1.00  0.90           N  
ATOM   1212  CA  LEU A 163       8.589  22.069  21.463  1.00  0.90           C  
ATOM   1213  C   LEU A 163       8.477  23.505  20.928  1.00  0.90           C  
ATOM   1214  O   LEU A 163       9.035  23.845  19.887  1.00  0.90           O  
ATOM   1215  CB  LEU A 163       7.588  21.071  20.811  1.00  0.90           C  
ATOM   1216  CG  LEU A 163       7.809  20.609  19.354  1.00  0.90           C  
ATOM   1217  CD1 LEU A 163       9.262  20.190  19.096  1.00  0.90           C  
ATOM   1218  CD2 LEU A 163       6.891  19.404  19.056  1.00  0.90           C  
ATOM   1219  N   LEU A 164       7.786  24.413  21.665  1.00  0.92           N  
ATOM   1220  CA  LEU A 164       7.332  25.690  21.119  1.00  0.92           C  
ATOM   1221  C   LEU A 164       8.140  26.929  21.475  1.00  0.92           C  
ATOM   1222  O   LEU A 164       7.992  27.968  20.834  1.00  0.92           O  
ATOM   1223  CB  LEU A 164       5.890  26.006  21.567  1.00  0.92           C  
ATOM   1224  CG  LEU A 164       4.834  24.975  21.139  1.00  0.92           C  
ATOM   1225  CD1 LEU A 164       3.468  25.483  21.598  1.00  0.92           C  
ATOM   1226  CD2 LEU A 164       4.826  24.740  19.623  1.00  0.92           C  
ATOM   1227  N   GLY A 165       9.053  26.861  22.463  1.00  0.93           N  
ATOM   1228  CA  GLY A 165       9.982  27.954  22.779  1.00  0.93           C  
ATOM   1229  C   GLY A 165      10.711  28.613  21.606  1.00  0.93           C  
ATOM   1230  O   GLY A 165      10.710  29.845  21.528  1.00  0.93           O  
ATOM   1231  N   PRO A 166      11.302  27.889  20.645  1.00  0.94           N  
ATOM   1232  CA  PRO A 166      11.914  28.447  19.436  1.00  0.94           C  
ATOM   1233  C   PRO A 166      11.045  29.353  18.573  1.00  0.94           C  
ATOM   1234  O   PRO A 166      11.595  30.110  17.772  1.00  0.94           O  
ATOM   1235  CB  PRO A 166      12.399  27.210  18.664  1.00  0.94           C  
ATOM   1236  CG  PRO A 166      12.673  26.185  19.762  1.00  0.94           C  
ATOM   1237  CD  PRO A 166      11.514  26.441  20.713  1.00  0.94           C  
ATOM   1238  N   LEU A 167       9.695  29.305  18.688  1.00  0.93           N  
ATOM   1239  CA  LEU A 167       8.788  30.196  17.976  1.00  0.93           C  
ATOM   1240  C   LEU A 167       8.915  31.634  18.446  1.00  0.93           C  
ATOM   1241  O   LEU A 167       8.553  32.555  17.725  1.00  0.93           O  
ATOM   1242  CB  LEU A 167       7.299  29.775  18.115  1.00  0.93           C  
ATOM   1243  CG  LEU A 167       6.902  28.434  17.461  1.00  0.93           C  
ATOM   1244  CD1 LEU A 167       5.467  28.078  17.867  1.00  0.93           C  
ATOM   1245  CD2 LEU A 167       6.992  28.454  15.928  1.00  0.93           C  
ATOM   1246  N   GLY A 168       9.475  31.862  19.652  1.00  0.95           N  
ATOM   1247  CA  GLY A 168       9.702  33.196  20.197  1.00  0.95           C  
ATOM   1248  C   GLY A 168      10.908  33.939  19.665  1.00  0.95           C  
ATOM   1249  O   GLY A 168      11.116  35.094  20.019  1.00  0.95           O  
ATOM   1250  N   CYS A 169      11.717  33.295  18.797  1.00  0.91           N  
ATOM   1251  CA  CYS A 169      12.747  33.971  18.030  1.00  0.91           C  
ATOM   1252  C   CYS A 169      12.888  33.289  16.680  1.00  0.91           C  
ATOM   1253  O   CYS A 169      12.193  33.612  15.720  1.00  0.91           O  
ATOM   1254  CB  CYS A 169      14.108  34.057  18.787  1.00  0.91           C  
ATOM   1255  SG  CYS A 169      15.444  34.993  17.956  1.00  0.91           S  
ATOM   1256  N   GLY A 170      13.789  32.287  16.538  1.00  0.92           N  
ATOM   1257  CA  GLY A 170      14.331  31.917  15.226  1.00  0.92           C  
ATOM   1258  C   GLY A 170      13.356  31.440  14.181  1.00  0.92           C  
ATOM   1259  O   GLY A 170      13.534  31.664  12.983  1.00  0.92           O  
ATOM   1260  N   ILE A 171      12.284  30.766  14.623  1.00  0.90           N  
ATOM   1261  CA  ILE A 171      11.244  30.280  13.737  1.00  0.90           C  
ATOM   1262  C   ILE A 171      10.329  31.400  13.255  1.00  0.90           C  
ATOM   1263  O   ILE A 171      10.031  31.493  12.062  1.00  0.90           O  
ATOM   1264  CB  ILE A 171      10.441  29.141  14.347  1.00  0.90           C  
ATOM   1265  CG1 ILE A 171      11.303  28.100  15.106  1.00  0.90           C  
ATOM   1266  CG2 ILE A 171       9.585  28.457  13.261  1.00  0.90           C  
ATOM   1267  CD1 ILE A 171      12.377  27.390  14.278  1.00  0.90           C  
ATOM   1268  N   GLN A 172       9.903  32.324  14.152  1.00  0.88           N  
ATOM   1269  CA  GLN A 172       9.156  33.502  13.746  1.00  0.88           C  
ATOM   1270  C   GLN A 172       9.961  34.469  12.897  1.00  0.88           C  
ATOM   1271  O   GLN A 172       9.424  35.049  11.958  1.00  0.88           O  
ATOM   1272  CB  GLN A 172       8.459  34.256  14.895  1.00  0.88           C  
ATOM   1273  CG  GLN A 172       9.362  35.126  15.784  1.00  0.88           C  
ATOM   1274  CD  GLN A 172       8.506  35.786  16.857  1.00  0.88           C  
ATOM   1275  OE1 GLN A 172       7.285  35.927  16.749  1.00  0.88           O  
ATOM   1276  NE2 GLN A 172       9.196  36.192  17.943  1.00  0.88           N  
ATOM   1277  N   THR A 173      11.280  34.627  13.162  1.00  0.90           N  
ATOM   1278  CA  THR A 173      12.171  35.419  12.307  1.00  0.90           C  
ATOM   1279  C   THR A 173      12.198  34.955  10.873  1.00  0.90           C  
ATOM   1280  O   THR A 173      12.015  35.736   9.941  1.00  0.90           O  
ATOM   1281  CB  THR A 173      13.614  35.462  12.803  1.00  0.90           C  
ATOM   1282  OG1 THR A 173      13.614  36.090  14.070  1.00  0.90           O  
ATOM   1283  CG2 THR A 173      14.534  36.309  11.899  1.00  0.90           C  
ATOM   1284  N   GLY A 174      12.374  33.642  10.633  1.00  0.92           N  
ATOM   1285  CA  GLY A 174      12.439  33.160   9.265  1.00  0.92           C  
ATOM   1286  C   GLY A 174      11.104  33.126   8.577  1.00  0.92           C  
ATOM   1287  O   GLY A 174      10.971  33.605   7.453  1.00  0.92           O  
ATOM   1288  N   ALA A 175      10.058  32.602   9.251  1.00  0.92           N  
ATOM   1289  CA  ALA A 175       8.721  32.546   8.695  1.00  0.92           C  
ATOM   1290  C   ALA A 175       8.118  33.922   8.452  1.00  0.92           C  
ATOM   1291  O   ALA A 175       7.480  34.181   7.433  1.00  0.92           O  
ATOM   1292  CB  ALA A 175       7.801  31.728   9.621  1.00  0.92           C  
ATOM   1293  N   GLY A 176       8.339  34.853   9.400  1.00  0.91           N  
ATOM   1294  CA  GLY A 176       7.838  36.211   9.349  1.00  0.91           C  
ATOM   1295  C   GLY A 176       8.494  37.083   8.322  1.00  0.91           C  
ATOM   1296  O   GLY A 176       7.867  37.975   7.759  1.00  0.91           O  
ATOM   1297  N   SER A 177       9.782  36.836   8.016  1.00  0.89           N  
ATOM   1298  CA  SER A 177      10.478  37.549   6.942  1.00  0.89           C  
ATOM   1299  C   SER A 177       9.833  37.332   5.605  1.00  0.89           C  
ATOM   1300  O   SER A 177       9.638  38.258   4.824  1.00  0.89           O  
ATOM   1301  CB  SER A 177      11.941  37.124   6.726  1.00  0.89           C  
ATOM   1302  OG  SER A 177      12.750  37.642   7.771  1.00  0.89           O  
ATOM   1303  N   VAL A 178       9.459  36.071   5.350  1.00  0.88           N  
ATOM   1304  CA  VAL A 178       8.591  35.661   4.273  1.00  0.88           C  
ATOM   1305  C   VAL A 178       7.224  36.306   4.452  1.00  0.88           C  
ATOM   1306  O   VAL A 178       6.940  37.301   3.794  1.00  0.88           O  
ATOM   1307  CB  VAL A 178       8.629  34.141   4.201  1.00  0.88           C  
ATOM   1308  CG1 VAL A 178       7.490  33.453   3.425  1.00  0.88           C  
ATOM   1309  CG2 VAL A 178      10.006  33.774   3.613  1.00  0.88           C  
ATOM   1310  N   LEU A 179       6.376  35.838   5.390  1.00  0.85           N  
ATOM   1311  CA  LEU A 179       4.972  36.208   5.426  1.00  0.85           C  
ATOM   1312  C   LEU A 179       4.636  37.684   5.632  1.00  0.85           C  
ATOM   1313  O   LEU A 179       3.745  38.212   4.977  1.00  0.85           O  
ATOM   1314  CB  LEU A 179       4.204  35.333   6.450  1.00  0.85           C  
ATOM   1315  CG  LEU A 179       4.105  33.840   6.060  1.00  0.85           C  
ATOM   1316  CD1 LEU A 179       3.482  33.033   7.209  1.00  0.85           C  
ATOM   1317  CD2 LEU A 179       3.286  33.615   4.776  1.00  0.85           C  
ATOM   1318  N   ASN A 180       5.338  38.388   6.540  1.00  0.82           N  
ATOM   1319  CA  ASN A 180       4.979  39.748   6.899  1.00  0.82           C  
ATOM   1320  C   ASN A 180       5.847  40.791   6.207  1.00  0.82           C  
ATOM   1321  O   ASN A 180       5.385  41.882   5.881  1.00  0.82           O  
ATOM   1322  CB  ASN A 180       5.146  39.970   8.422  1.00  0.82           C  
ATOM   1323  CG  ASN A 180       4.423  38.868   9.189  1.00  0.82           C  
ATOM   1324  OD1 ASN A 180       3.199  38.745   9.213  1.00  0.82           O  
ATOM   1325  ND2 ASN A 180       5.244  38.020   9.860  1.00  0.82           N  
ATOM   1326  N   ALA A 181       7.154  40.513   5.990  1.00  0.88           N  
ATOM   1327  CA  ALA A 181       8.059  41.556   5.542  1.00  0.88           C  
ATOM   1328  C   ALA A 181       8.260  41.660   4.039  1.00  0.88           C  
ATOM   1329  O   ALA A 181       8.174  42.742   3.466  1.00  0.88           O  
ATOM   1330  CB  ALA A 181       9.439  41.373   6.181  1.00  0.88           C  
ATOM   1331  N   LEU A 182       8.587  40.539   3.383  1.00  0.87           N  
ATOM   1332  CA  LEU A 182       8.613  40.360   1.944  1.00  0.87           C  
ATOM   1333  C   LEU A 182       7.195  40.236   1.362  1.00  0.87           C  
ATOM   1334  O   LEU A 182       6.848  40.911   0.402  1.00  0.87           O  
ATOM   1335  CB  LEU A 182       9.442  39.072   1.630  1.00  0.87           C  
ATOM   1336  CG  LEU A 182      10.958  39.089   1.970  1.00  0.87           C  
ATOM   1337  CD1 LEU A 182      11.568  37.695   1.710  1.00  0.87           C  
ATOM   1338  CD2 LEU A 182      11.740  40.165   1.202  1.00  0.87           C  
ATOM   1339  N   ASN A 183       6.321  39.388   1.951  1.00  0.83           N  
ATOM   1340  CA  ASN A 183       5.105  38.913   1.320  1.00  0.83           C  
ATOM   1341  C   ASN A 183       5.271  38.149  -0.014  1.00  0.83           C  
ATOM   1342  O   ASN A 183       4.700  38.597  -1.012  1.00  0.83           O  
ATOM   1343  CB  ASN A 183       4.037  40.041   1.267  1.00  0.83           C  
ATOM   1344  CG  ASN A 183       2.653  39.425   1.188  1.00  0.83           C  
ATOM   1345  OD1 ASN A 183       2.379  38.366   1.754  1.00  0.83           O  
ATOM   1346  ND2 ASN A 183       1.724  40.069   0.450  1.00  0.83           N  
ATOM   1347  N   PRO A 184       6.000  37.016  -0.145  1.00  0.85           N  
ATOM   1348  CA  PRO A 184       6.013  36.201  -1.349  1.00  0.85           C  
ATOM   1349  C   PRO A 184       4.639  35.817  -1.877  1.00  0.85           C  
ATOM   1350  O   PRO A 184       3.832  35.352  -1.076  1.00  0.85           O  
ATOM   1351  CB  PRO A 184       6.779  34.937  -0.969  1.00  0.85           C  
ATOM   1352  CG  PRO A 184       7.779  35.482   0.034  1.00  0.85           C  
ATOM   1353  CD  PRO A 184       6.884  36.420   0.855  1.00  0.85           C  
ATOM   1354  N   PRO A 185       4.348  35.970  -3.148  1.00  0.78           N  
ATOM   1355  CA  PRO A 185       3.018  35.756  -3.669  1.00  0.78           C  
ATOM   1356  C   PRO A 185       2.983  34.414  -4.333  1.00  0.78           C  
ATOM   1357  O   PRO A 185       4.020  33.826  -4.647  1.00  0.78           O  
ATOM   1358  CB  PRO A 185       2.840  36.897  -4.688  1.00  0.78           C  
ATOM   1359  CG  PRO A 185       4.253  37.201  -5.188  1.00  0.78           C  
ATOM   1360  CD  PRO A 185       5.129  36.836  -4.003  1.00  0.78           C  
ATOM   1361  N   ALA A 186       1.763  33.911  -4.557  1.00  0.82           N  
ATOM   1362  CA  ALA A 186       1.520  32.694  -5.271  1.00  0.82           C  
ATOM   1363  C   ALA A 186       2.087  32.697  -6.668  1.00  0.82           C  
ATOM   1364  O   ALA A 186       1.945  33.658  -7.428  1.00  0.82           O  
ATOM   1365  CB  ALA A 186       0.009  32.488  -5.393  1.00  0.82           C  
ATOM   1366  N   GLY A 187       2.754  31.593  -7.049  1.00  0.83           N  
ATOM   1367  CA  GLY A 187       3.316  31.502  -8.390  1.00  0.83           C  
ATOM   1368  C   GLY A 187       4.715  32.027  -8.520  1.00  0.83           C  
ATOM   1369  O   GLY A 187       5.284  31.967  -9.604  1.00  0.83           O  
ATOM   1370  N   SER A 188       5.291  32.579  -7.432  1.00  0.84           N  
ATOM   1371  CA  SER A 188       6.582  33.225  -7.469  1.00  0.84           C  
ATOM   1372  C   SER A 188       7.713  32.315  -7.155  1.00  0.84           C  
ATOM   1373  O   SER A 188       7.625  31.115  -6.934  1.00  0.84           O  
ATOM   1374  CB  SER A 188       6.745  34.458  -6.509  1.00  0.84           C  
ATOM   1375  OG  SER A 188       7.028  34.131  -5.133  1.00  0.84           O  
ATOM   1376  N   ALA A 189       8.857  32.958  -7.106  1.00  0.84           N  
ATOM   1377  CA  ALA A 189      10.109  32.361  -6.868  1.00  0.84           C  
ATOM   1378  C   ALA A 189      10.850  32.962  -5.700  1.00  0.84           C  
ATOM   1379  O   ALA A 189      10.817  34.173  -5.479  1.00  0.84           O  
ATOM   1380  CB  ALA A 189      10.730  32.586  -8.241  1.00  0.84           C  
ATOM   1381  N   ILE A 190      11.527  32.091  -4.931  1.00  0.84           N  
ATOM   1382  CA  ILE A 190      12.158  32.462  -3.694  1.00  0.84           C  
ATOM   1383  C   ILE A 190      13.501  31.746  -3.520  1.00  0.84           C  
ATOM   1384  O   ILE A 190      13.693  30.614  -3.969  1.00  0.84           O  
ATOM   1385  CB  ILE A 190      11.225  32.231  -2.511  1.00  0.84           C  
ATOM   1386  CG1 ILE A 190      11.798  32.811  -1.199  1.00  0.84           C  
ATOM   1387  CG2 ILE A 190      10.878  30.734  -2.427  1.00  0.84           C  
ATOM   1388  CD1 ILE A 190      10.806  32.692  -0.052  1.00  0.84           C  
ATOM   1389  N   ALA A 191      14.487  32.403  -2.862  1.00  0.88           N  
ATOM   1390  CA  ALA A 191      15.712  31.772  -2.416  1.00  0.88           C  
ATOM   1391  C   ALA A 191      16.077  32.197  -1.006  1.00  0.88           C  
ATOM   1392  O   ALA A 191      15.943  33.351  -0.595  1.00  0.88           O  
ATOM   1393  CB  ALA A 191      16.914  32.050  -3.352  1.00  0.88           C  
ATOM   1394  N   ILE A 192      16.567  31.226  -0.227  1.00  0.88           N  
ATOM   1395  CA  ILE A 192      17.169  31.473   1.049  1.00  0.88           C  
ATOM   1396  C   ILE A 192      18.664  31.237   0.923  1.00  0.88           C  
ATOM   1397  O   ILE A 192      19.136  30.176   0.503  1.00  0.88           O  
ATOM   1398  CB  ILE A 192      16.582  30.600   2.137  1.00  0.88           C  
ATOM   1399  CG1 ILE A 192      15.034  30.684   2.257  1.00  0.88           C  
ATOM   1400  CG2 ILE A 192      17.253  31.001   3.455  1.00  0.88           C  
ATOM   1401  CD1 ILE A 192      14.415  32.068   2.456  1.00  0.88           C  
ATOM   1402  N   PHE A 193      19.440  32.267   1.307  1.00  0.87           N  
ATOM   1403  CA  PHE A 193      20.880  32.215   1.424  1.00  0.87           C  
ATOM   1404  C   PHE A 193      21.230  31.835   2.853  1.00  0.87           C  
ATOM   1405  O   PHE A 193      21.143  32.663   3.755  1.00  0.87           O  
ATOM   1406  CB  PHE A 193      21.505  33.600   1.132  1.00  0.87           C  
ATOM   1407  CG  PHE A 193      21.319  33.949  -0.307  1.00  0.87           C  
ATOM   1408  CD1 PHE A 193      22.265  33.509  -1.241  1.00  0.87           C  
ATOM   1409  CD2 PHE A 193      20.212  34.689  -0.749  1.00  0.87           C  
ATOM   1410  CE1 PHE A 193      22.108  33.795  -2.600  1.00  0.87           C  
ATOM   1411  CE2 PHE A 193      20.043  34.964  -2.108  1.00  0.87           C  
ATOM   1412  CZ  PHE A 193      20.990  34.514  -3.031  1.00  0.87           C  
ATOM   1413  N   GLY A 194      21.633  30.562   3.065  1.00  0.88           N  
ATOM   1414  CA  GLY A 194      21.887  29.930   4.360  1.00  0.88           C  
ATOM   1415  C   GLY A 194      20.756  29.025   4.820  1.00  0.88           C  
ATOM   1416  O   GLY A 194      19.615  29.442   5.016  1.00  0.88           O  
ATOM   1417  N   ALA A 195      21.051  27.730   5.069  1.00  0.90           N  
ATOM   1418  CA  ALA A 195      20.077  26.695   5.346  1.00  0.90           C  
ATOM   1419  C   ALA A 195      20.174  26.247   6.797  1.00  0.90           C  
ATOM   1420  O   ALA A 195      20.139  25.069   7.146  1.00  0.90           O  
ATOM   1421  CB  ALA A 195      20.263  25.524   4.360  1.00  0.90           C  
ATOM   1422  N   GLY A 196      20.318  27.220   7.722  1.00  0.89           N  
ATOM   1423  CA  GLY A 196      20.083  26.979   9.143  1.00  0.89           C  
ATOM   1424  C   GLY A 196      18.639  27.013   9.537  1.00  0.89           C  
ATOM   1425  O   GLY A 196      17.744  27.074   8.703  1.00  0.89           O  
ATOM   1426  N   ALA A 197      18.380  27.020  10.866  1.00  0.91           N  
ATOM   1427  CA  ALA A 197      17.033  27.056  11.409  1.00  0.91           C  
ATOM   1428  C   ALA A 197      16.231  28.262  10.916  1.00  0.91           C  
ATOM   1429  O   ALA A 197      15.086  28.118  10.506  1.00  0.91           O  
ATOM   1430  CB  ALA A 197      17.037  26.986  12.959  1.00  0.91           C  
ATOM   1431  N   VAL A 198      16.836  29.479  10.863  1.00  0.91           N  
ATOM   1432  CA  VAL A 198      16.154  30.667  10.347  1.00  0.91           C  
ATOM   1433  C   VAL A 198      15.775  30.511   8.898  1.00  0.91           C  
ATOM   1434  O   VAL A 198      14.654  30.790   8.475  1.00  0.91           O  
ATOM   1435  CB  VAL A 198      17.011  31.929  10.423  1.00  0.91           C  
ATOM   1436  CG1 VAL A 198      16.288  33.148   9.798  1.00  0.91           C  
ATOM   1437  CG2 VAL A 198      17.308  32.236  11.895  1.00  0.91           C  
ATOM   1438  N   GLY A 199      16.732  30.007   8.099  1.00  0.92           N  
ATOM   1439  CA  GLY A 199      16.515  29.862   6.681  1.00  0.92           C  
ATOM   1440  C   GLY A 199      15.537  28.779   6.315  1.00  0.92           C  
ATOM   1441  O   GLY A 199      14.635  28.994   5.514  1.00  0.92           O  
ATOM   1442  N   LEU A 200      15.632  27.591   6.932  1.00  0.90           N  
ATOM   1443  CA  LEU A 200      14.665  26.537   6.722  1.00  0.90           C  
ATOM   1444  C   LEU A 200      13.249  26.883   7.163  1.00  0.90           C  
ATOM   1445  O   LEU A 200      12.283  26.472   6.524  1.00  0.90           O  
ATOM   1446  CB  LEU A 200      15.137  25.215   7.344  1.00  0.90           C  
ATOM   1447  CG  LEU A 200      16.359  24.588   6.639  1.00  0.90           C  
ATOM   1448  CD1 LEU A 200      16.733  23.276   7.337  1.00  0.90           C  
ATOM   1449  CD2 LEU A 200      16.144  24.317   5.141  1.00  0.90           C  
ATOM   1450  N   SER A 201      13.083  27.693   8.229  1.00  0.91           N  
ATOM   1451  CA  SER A 201      11.785  28.256   8.606  1.00  0.91           C  
ATOM   1452  C   SER A 201      11.151  29.148   7.567  1.00  0.91           C  
ATOM   1453  O   SER A 201       9.946  29.100   7.316  1.00  0.91           O  
ATOM   1454  CB  SER A 201      11.840  29.076   9.902  1.00  0.91           C  
ATOM   1455  OG  SER A 201      12.147  28.206  10.986  1.00  0.91           O  
ATOM   1456  N   ALA A 202      11.971  29.992   6.923  1.00  0.93           N  
ATOM   1457  CA  ALA A 202      11.573  30.781   5.783  1.00  0.93           C  
ATOM   1458  C   ALA A 202      11.202  29.948   4.553  1.00  0.93           C  
ATOM   1459  O   ALA A 202      10.201  30.229   3.893  1.00  0.93           O  
ATOM   1460  CB  ALA A 202      12.690  31.778   5.453  1.00  0.93           C  
ATOM   1461  N   VAL A 203      11.970  28.870   4.245  1.00  0.90           N  
ATOM   1462  CA  VAL A 203      11.664  27.908   3.180  1.00  0.90           C  
ATOM   1463  C   VAL A 203      10.301  27.263   3.372  1.00  0.90           C  
ATOM   1464  O   VAL A 203       9.479  27.238   2.456  1.00  0.90           O  
ATOM   1465  CB  VAL A 203      12.730  26.808   3.049  1.00  0.90           C  
ATOM   1466  CG1 VAL A 203      12.330  25.762   1.991  1.00  0.90           C  
ATOM   1467  CG2 VAL A 203      14.067  27.411   2.587  1.00  0.90           C  
ATOM   1468  N   MET A 204       9.990  26.798   4.599  1.00  0.87           N  
ATOM   1469  CA  MET A 204       8.679  26.263   4.928  1.00  0.87           C  
ATOM   1470  C   MET A 204       7.542  27.270   4.779  1.00  0.87           C  
ATOM   1471  O   MET A 204       6.480  26.965   4.242  1.00  0.87           O  
ATOM   1472  CB  MET A 204       8.653  25.722   6.372  1.00  0.87           C  
ATOM   1473  CG  MET A 204       9.488  24.448   6.597  1.00  0.87           C  
ATOM   1474  SD  MET A 204       9.241  23.716   8.241  1.00  0.87           S  
ATOM   1475  CE  MET A 204      10.058  25.053   9.146  1.00  0.87           C  
ATOM   1476  N   ALA A 205       7.745  28.526   5.225  1.00  0.91           N  
ATOM   1477  CA  ALA A 205       6.770  29.588   5.068  1.00  0.91           C  
ATOM   1478  C   ALA A 205       6.474  29.961   3.617  1.00  0.91           C  
ATOM   1479  O   ALA A 205       5.362  30.340   3.264  1.00  0.91           O  
ATOM   1480  CB  ALA A 205       7.198  30.827   5.869  1.00  0.91           C  
ATOM   1481  N   ALA A 206       7.470  29.872   2.723  1.00  0.89           N  
ATOM   1482  CA  ALA A 206       7.276  30.097   1.310  1.00  0.89           C  
ATOM   1483  C   ALA A 206       6.514  29.017   0.555  1.00  0.89           C  
ATOM   1484  O   ALA A 206       5.830  29.288  -0.433  1.00  0.89           O  
ATOM   1485  CB  ALA A 206       8.654  30.211   0.686  1.00  0.89           C  
ATOM   1486  N   VAL A 207       6.577  27.757   1.036  1.00  0.85           N  
ATOM   1487  CA  VAL A 207       5.657  26.718   0.615  1.00  0.85           C  
ATOM   1488  C   VAL A 207       4.221  27.108   0.955  1.00  0.85           C  
ATOM   1489  O   VAL A 207       3.327  27.020   0.115  1.00  0.85           O  
ATOM   1490  CB  VAL A 207       6.009  25.355   1.213  1.00  0.85           C  
ATOM   1491  CG1 VAL A 207       4.981  24.332   0.705  1.00  0.85           C  
ATOM   1492  CG2 VAL A 207       7.420  24.881   0.798  1.00  0.85           C  
ATOM   1493  N   VAL A 208       3.997  27.635   2.179  1.00  0.84           N  
ATOM   1494  CA  VAL A 208       2.699  28.126   2.628  1.00  0.84           C  
ATOM   1495  C   VAL A 208       2.140  29.268   1.779  1.00  0.84           C  
ATOM   1496  O   VAL A 208       0.953  29.285   1.470  1.00  0.84           O  
ATOM   1497  CB  VAL A 208       2.709  28.526   4.106  1.00  0.84           C  
ATOM   1498  CG1 VAL A 208       1.341  29.107   4.526  1.00  0.84           C  
ATOM   1499  CG2 VAL A 208       3.045  27.304   4.985  1.00  0.84           C  
ATOM   1500  N   ALA A 209       2.980  30.240   1.361  1.00  0.84           N  
ATOM   1501  CA  ALA A 209       2.549  31.367   0.549  1.00  0.84           C  
ATOM   1502  C   ALA A 209       2.324  31.057  -0.937  1.00  0.84           C  
ATOM   1503  O   ALA A 209       1.782  31.873  -1.682  1.00  0.84           O  
ATOM   1504  CB  ALA A 209       3.551  32.526   0.692  1.00  0.84           C  
ATOM   1505  N   GLY A 210       2.733  29.861  -1.422  1.00  0.86           N  
ATOM   1506  CA  GLY A 210       2.331  29.407  -2.750  1.00  0.86           C  
ATOM   1507  C   GLY A 210       3.386  29.548  -3.821  1.00  0.86           C  
ATOM   1508  O   GLY A 210       3.094  29.463  -5.016  1.00  0.86           O  
ATOM   1509  N   CYS A 211       4.655  29.771  -3.435  1.00  0.84           N  
ATOM   1510  CA  CYS A 211       5.787  29.873  -4.348  1.00  0.84           C  
ATOM   1511  C   CYS A 211       6.007  28.612  -5.218  1.00  0.84           C  
ATOM   1512  O   CYS A 211       5.777  27.466  -4.820  1.00  0.84           O  
ATOM   1513  CB  CYS A 211       7.087  30.287  -3.592  1.00  0.84           C  
ATOM   1514  SG  CYS A 211       6.895  31.804  -2.605  1.00  0.84           S  
ATOM   1515  N   THR A 212       6.413  28.778  -6.492  1.00  0.86           N  
ATOM   1516  CA  THR A 212       6.608  27.689  -7.442  1.00  0.86           C  
ATOM   1517  C   THR A 212       7.991  27.151  -7.387  1.00  0.86           C  
ATOM   1518  O   THR A 212       8.205  25.947  -7.528  1.00  0.86           O  
ATOM   1519  CB  THR A 212       6.302  28.060  -8.887  1.00  0.86           C  
ATOM   1520  OG1 THR A 212       6.993  29.206  -9.359  1.00  0.86           O  
ATOM   1521  CG2 THR A 212       4.814  28.394  -8.925  1.00  0.86           C  
ATOM   1522  N   THR A 213       8.942  28.054  -7.148  1.00  0.82           N  
ATOM   1523  CA  THR A 213      10.348  27.745  -7.242  1.00  0.82           C  
ATOM   1524  C   THR A 213      11.000  28.191  -5.956  1.00  0.82           C  
ATOM   1525  O   THR A 213      11.042  29.377  -5.632  1.00  0.82           O  
ATOM   1526  CB  THR A 213      11.012  28.455  -8.397  1.00  0.82           C  
ATOM   1527  OG1 THR A 213      10.412  28.106  -9.633  1.00  0.82           O  
ATOM   1528  CG2 THR A 213      12.479  28.037  -8.510  1.00  0.82           C  
ATOM   1529  N   ILE A 214      11.513  27.233  -5.173  1.00  0.84           N  
ATOM   1530  CA  ILE A 214      11.952  27.439  -3.806  1.00  0.84           C  
ATOM   1531  C   ILE A 214      13.370  26.908  -3.659  1.00  0.84           C  
ATOM   1532  O   ILE A 214      13.618  25.709  -3.771  1.00  0.84           O  
ATOM   1533  CB  ILE A 214      11.017  26.761  -2.799  1.00  0.84           C  
ATOM   1534  CG1 ILE A 214       9.581  27.327  -2.945  1.00  0.84           C  
ATOM   1535  CG2 ILE A 214      11.569  26.958  -1.371  1.00  0.84           C  
ATOM   1536  CD1 ILE A 214       8.541  26.673  -2.035  1.00  0.84           C  
ATOM   1537  N   ILE A 215      14.354  27.795  -3.397  1.00  0.83           N  
ATOM   1538  CA  ILE A 215      15.773  27.441  -3.404  1.00  0.83           C  
ATOM   1539  C   ILE A 215      16.475  27.624  -2.094  1.00  0.83           C  
ATOM   1540  O   ILE A 215      16.201  28.546  -1.327  1.00  0.83           O  
ATOM   1541  CB  ILE A 215      16.515  28.262  -4.437  1.00  0.83           C  
ATOM   1542  CG1 ILE A 215      15.868  27.876  -5.775  1.00  0.83           C  
ATOM   1543  CG2 ILE A 215      18.072  28.074  -4.462  1.00  0.83           C  
ATOM   1544  CD1 ILE A 215      16.702  28.443  -6.913  1.00  0.83           C  
ATOM   1545  N   ALA A 216      17.451  26.735  -1.830  1.00  0.88           N  
ATOM   1546  CA  ALA A 216      18.331  26.871  -0.701  1.00  0.88           C  
ATOM   1547  C   ALA A 216      19.804  26.792  -1.094  1.00  0.88           C  
ATOM   1548  O   ALA A 216      20.219  25.946  -1.886  1.00  0.88           O  
ATOM   1549  CB  ALA A 216      17.938  25.795   0.317  1.00  0.88           C  
ATOM   1550  N   VAL A 217      20.619  27.722  -0.548  1.00  0.80           N  
ATOM   1551  CA  VAL A 217      22.045  27.845  -0.807  1.00  0.80           C  
ATOM   1552  C   VAL A 217      22.809  27.707   0.543  1.00  0.80           C  
ATOM   1553  O   VAL A 217      22.518  28.471   1.459  1.00  0.80           O  
ATOM   1554  CB  VAL A 217      22.331  29.216  -1.448  1.00  0.80           C  
ATOM   1555  CG1 VAL A 217      23.823  29.326  -1.791  1.00  0.80           C  
ATOM   1556  CG2 VAL A 217      21.486  29.489  -2.719  1.00  0.80           C  
ATOM   1557  N   ASP A 218      23.775  26.744   0.721  1.00  0.78           N  
ATOM   1558  CA  ASP A 218      24.555  26.504   1.956  1.00  0.78           C  
ATOM   1559  C   ASP A 218      25.821  25.686   1.627  1.00  0.78           C  
ATOM   1560  O   ASP A 218      25.846  24.966   0.629  1.00  0.78           O  
ATOM   1561  CB  ASP A 218      23.741  25.760   3.073  1.00  0.78           C  
ATOM   1562  CG  ASP A 218      24.260  26.047   4.482  1.00  0.78           C  
ATOM   1563  OD1 ASP A 218      25.426  25.668   4.771  1.00  0.78           O  
ATOM   1564  OD2 ASP A 218      23.504  26.625   5.307  1.00  0.78           O  
ATOM   1565  N   VAL A 219      26.905  25.787   2.447  1.00  0.72           N  
ATOM   1566  CA  VAL A 219      28.166  25.079   2.264  1.00  0.72           C  
ATOM   1567  C   VAL A 219      28.161  23.744   2.991  1.00  0.72           C  
ATOM   1568  O   VAL A 219      29.053  22.920   2.786  1.00  0.72           O  
ATOM   1569  CB  VAL A 219      29.428  25.868   2.710  1.00  0.72           C  
ATOM   1570  CG1 VAL A 219      29.609  27.142   1.853  1.00  0.72           C  
ATOM   1571  CG2 VAL A 219      29.438  26.187   4.225  1.00  0.72           C  
ATOM   1572  N   LYS A 220      27.154  23.460   3.849  1.00  0.75           N  
ATOM   1573  CA  LYS A 220      27.126  22.190   4.560  1.00  0.75           C  
ATOM   1574  C   LYS A 220      26.151  21.213   3.928  1.00  0.75           C  
ATOM   1575  O   LYS A 220      24.940  21.422   3.977  1.00  0.75           O  
ATOM   1576  CB  LYS A 220      26.777  22.335   6.067  1.00  0.75           C  
ATOM   1577  CG  LYS A 220      27.611  23.400   6.802  1.00  0.75           C  
ATOM   1578  CD  LYS A 220      27.260  23.521   8.300  1.00  0.75           C  
ATOM   1579  CE  LYS A 220      28.015  24.660   9.012  1.00  0.75           C  
ATOM   1580  NZ  LYS A 220      27.595  24.793  10.430  1.00  0.75           N  
ATOM   1581  N   GLU A 221      26.654  20.083   3.357  1.00  0.73           N  
ATOM   1582  CA  GLU A 221      25.852  19.206   2.508  1.00  0.73           C  
ATOM   1583  C   GLU A 221      24.583  18.687   3.183  1.00  0.73           C  
ATOM   1584  O   GLU A 221      23.478  18.854   2.684  1.00  0.73           O  
ATOM   1585  CB  GLU A 221      26.706  18.041   1.917  1.00  0.73           C  
ATOM   1586  CG  GLU A 221      26.229  17.529   0.528  1.00  0.73           C  
ATOM   1587  CD  GLU A 221      26.111  18.668  -0.487  1.00  0.73           C  
ATOM   1588  OE1 GLU A 221      27.119  19.400  -0.686  1.00  0.73           O  
ATOM   1589  OE2 GLU A 221      25.009  18.850  -1.058  1.00  0.73           O  
ATOM   1590  N   ASN A 222      24.689  18.182   4.438  1.00  0.76           N  
ATOM   1591  CA  ASN A 222      23.558  17.640   5.193  1.00  0.76           C  
ATOM   1592  C   ASN A 222      22.409  18.627   5.375  1.00  0.76           C  
ATOM   1593  O   ASN A 222      21.238  18.256   5.379  1.00  0.76           O  
ATOM   1594  CB  ASN A 222      23.980  17.138   6.603  1.00  0.76           C  
ATOM   1595  CG  ASN A 222      24.869  15.905   6.499  1.00  0.76           C  
ATOM   1596  OD1 ASN A 222      24.911  15.199   5.497  1.00  0.76           O  
ATOM   1597  ND2 ASN A 222      25.601  15.602   7.598  1.00  0.76           N  
ATOM   1598  N   ARG A 223      22.729  19.929   5.521  1.00  0.76           N  
ATOM   1599  CA  ARG A 223      21.732  20.980   5.579  1.00  0.76           C  
ATOM   1600  C   ARG A 223      20.994  21.201   4.252  1.00  0.76           C  
ATOM   1601  O   ARG A 223      19.789  21.452   4.242  1.00  0.76           O  
ATOM   1602  CB  ARG A 223      22.321  22.302   6.122  1.00  0.76           C  
ATOM   1603  CG  ARG A 223      22.851  22.198   7.569  1.00  0.76           C  
ATOM   1604  CD  ARG A 223      23.226  23.557   8.161  1.00  0.76           C  
ATOM   1605  NE  ARG A 223      23.420  23.325   9.642  1.00  0.76           N  
ATOM   1606  CZ  ARG A 223      23.149  24.250  10.573  1.00  0.76           C  
ATOM   1607  NH1 ARG A 223      22.962  25.513  10.206  1.00  0.76           N  
ATOM   1608  NH2 ARG A 223      23.071  23.910  11.858  1.00  0.76           N  
ATOM   1609  N   LEU A 224      21.691  21.087   3.094  1.00  0.81           N  
ATOM   1610  CA  LEU A 224      21.072  21.082   1.779  1.00  0.81           C  
ATOM   1611  C   LEU A 224      20.119  19.904   1.583  1.00  0.81           C  
ATOM   1612  O   LEU A 224      18.989  20.084   1.114  1.00  0.81           O  
ATOM   1613  CB  LEU A 224      22.110  21.098   0.626  1.00  0.81           C  
ATOM   1614  CG  LEU A 224      22.960  22.373   0.455  1.00  0.81           C  
ATOM   1615  CD1 LEU A 224      23.939  22.141  -0.705  1.00  0.81           C  
ATOM   1616  CD2 LEU A 224      22.104  23.615   0.163  1.00  0.81           C  
ATOM   1617  N   GLU A 225      20.528  18.681   2.006  1.00  0.80           N  
ATOM   1618  CA  GLU A 225      19.730  17.463   1.887  1.00  0.80           C  
ATOM   1619  C   GLU A 225      18.413  17.599   2.652  1.00  0.80           C  
ATOM   1620  O   GLU A 225      17.328  17.379   2.116  1.00  0.80           O  
ATOM   1621  CB  GLU A 225      20.511  16.197   2.360  1.00  0.80           C  
ATOM   1622  CG  GLU A 225      21.941  16.031   1.761  1.00  0.80           C  
ATOM   1623  CD  GLU A 225      21.987  15.161   0.500  1.00  0.80           C  
ATOM   1624  OE1 GLU A 225      22.744  14.153   0.515  1.00  0.80           O  
ATOM   1625  OE2 GLU A 225      21.263  15.489  -0.476  1.00  0.80           O  
ATOM   1626  N   LEU A 226      18.476  18.106   3.907  1.00  0.85           N  
ATOM   1627  CA  LEU A 226      17.298  18.406   4.708  1.00  0.85           C  
ATOM   1628  C   LEU A 226      16.358  19.433   4.054  1.00  0.85           C  
ATOM   1629  O   LEU A 226      15.143  19.264   4.041  1.00  0.85           O  
ATOM   1630  CB  LEU A 226      17.696  18.862   6.136  1.00  0.85           C  
ATOM   1631  CG  LEU A 226      16.514  19.203   7.074  1.00  0.85           C  
ATOM   1632  CD1 LEU A 226      15.545  18.024   7.279  1.00  0.85           C  
ATOM   1633  CD2 LEU A 226      17.021  19.723   8.428  1.00  0.85           C  
ATOM   1634  N   ALA A 227      16.888  20.513   3.432  1.00  0.89           N  
ATOM   1635  CA  ALA A 227      16.097  21.501   2.702  1.00  0.89           C  
ATOM   1636  C   ALA A 227      15.296  20.935   1.530  1.00  0.89           C  
ATOM   1637  O   ALA A 227      14.135  21.283   1.320  1.00  0.89           O  
ATOM   1638  CB  ALA A 227      17.019  22.599   2.130  1.00  0.89           C  
ATOM   1639  N   SER A 228      15.923  20.025   0.756  1.00  0.83           N  
ATOM   1640  CA  SER A 228      15.317  19.232  -0.309  1.00  0.83           C  
ATOM   1641  C   SER A 228      14.180  18.367   0.231  1.00  0.83           C  
ATOM   1642  O   SER A 228      13.052  18.425  -0.253  1.00  0.83           O  
ATOM   1643  CB  SER A 228      16.427  18.368  -0.977  1.00  0.83           C  
ATOM   1644  OG  SER A 228      15.986  17.658  -2.134  1.00  0.83           O  
ATOM   1645  N   GLU A 229      14.404  17.640   1.349  1.00  0.83           N  
ATOM   1646  CA  GLU A 229      13.396  16.805   1.990  1.00  0.83           C  
ATOM   1647  C   GLU A 229      12.246  17.568   2.653  1.00  0.83           C  
ATOM   1648  O   GLU A 229      11.156  17.036   2.871  1.00  0.83           O  
ATOM   1649  CB  GLU A 229      14.066  15.933   3.065  1.00  0.83           C  
ATOM   1650  CG  GLU A 229      15.020  14.850   2.507  1.00  0.83           C  
ATOM   1651  CD  GLU A 229      15.632  14.016   3.634  1.00  0.83           C  
ATOM   1652  OE1 GLU A 229      15.405  14.364   4.824  1.00  0.83           O  
ATOM   1653  OE2 GLU A 229      16.302  13.004   3.308  1.00  0.83           O  
ATOM   1654  N   LEU A 230      12.457  18.861   2.970  1.00  0.86           N  
ATOM   1655  CA  LEU A 230      11.418  19.769   3.426  1.00  0.86           C  
ATOM   1656  C   LEU A 230      10.672  20.441   2.278  1.00  0.86           C  
ATOM   1657  O   LEU A 230       9.654  21.091   2.505  1.00  0.86           O  
ATOM   1658  CB  LEU A 230      11.989  20.872   4.361  1.00  0.86           C  
ATOM   1659  CG  LEU A 230      12.598  20.359   5.684  1.00  0.86           C  
ATOM   1660  CD1 LEU A 230      13.344  21.472   6.440  1.00  0.86           C  
ATOM   1661  CD2 LEU A 230      11.556  19.699   6.594  1.00  0.86           C  
ATOM   1662  N   GLY A 231      11.125  20.265   1.017  1.00  0.84           N  
ATOM   1663  CA  GLY A 231      10.391  20.734  -0.152  1.00  0.84           C  
ATOM   1664  C   GLY A 231      11.040  21.843  -0.938  1.00  0.84           C  
ATOM   1665  O   GLY A 231      10.362  22.556  -1.674  1.00  0.84           O  
ATOM   1666  N   ALA A 232      12.371  22.043  -0.827  1.00  0.86           N  
ATOM   1667  CA  ALA A 232      13.091  22.863  -1.789  1.00  0.86           C  
ATOM   1668  C   ALA A 232      13.051  22.265  -3.201  1.00  0.86           C  
ATOM   1669  O   ALA A 232      13.337  21.086  -3.393  1.00  0.86           O  
ATOM   1670  CB  ALA A 232      14.560  23.108  -1.366  1.00  0.86           C  
ATOM   1671  N   THR A 233      12.698  23.074  -4.230  1.00  0.81           N  
ATOM   1672  CA  THR A 233      12.709  22.658  -5.633  1.00  0.81           C  
ATOM   1673  C   THR A 233      14.129  22.457  -6.115  1.00  0.81           C  
ATOM   1674  O   THR A 233      14.423  21.544  -6.884  1.00  0.81           O  
ATOM   1675  CB  THR A 233      11.943  23.571  -6.614  1.00  0.81           C  
ATOM   1676  OG1 THR A 233      12.341  24.930  -6.524  1.00  0.81           O  
ATOM   1677  CG2 THR A 233      10.421  23.528  -6.342  1.00  0.81           C  
ATOM   1678  N   HIS A 234      15.055  23.306  -5.631  1.00  0.77           N  
ATOM   1679  CA  HIS A 234      16.442  23.263  -6.034  1.00  0.77           C  
ATOM   1680  C   HIS A 234      17.353  23.560  -4.849  1.00  0.77           C  
ATOM   1681  O   HIS A 234      17.041  24.373  -3.980  1.00  0.77           O  
ATOM   1682  CB  HIS A 234      16.763  24.325  -7.125  1.00  0.77           C  
ATOM   1683  CG  HIS A 234      15.963  24.247  -8.402  1.00  0.77           C  
ATOM   1684  ND1 HIS A 234      14.645  24.684  -8.477  1.00  0.77           N  
ATOM   1685  CD2 HIS A 234      16.356  23.754  -9.605  1.00  0.77           C  
ATOM   1686  CE1 HIS A 234      14.270  24.428  -9.716  1.00  0.77           C  
ATOM   1687  NE2 HIS A 234      15.268  23.868 -10.442  1.00  0.77           N  
ATOM   1688  N   ILE A 235      18.531  22.907  -4.787  1.00  0.79           N  
ATOM   1689  CA  ILE A 235      19.541  23.151  -3.771  1.00  0.79           C  
ATOM   1690  C   ILE A 235      20.837  23.508  -4.482  1.00  0.79           C  
ATOM   1691  O   ILE A 235      21.084  23.052  -5.598  1.00  0.79           O  
ATOM   1692  CB  ILE A 235      19.727  21.973  -2.805  1.00  0.79           C  
ATOM   1693  CG1 ILE A 235      20.079  20.652  -3.535  1.00  0.79           C  
ATOM   1694  CG2 ILE A 235      18.445  21.855  -1.945  1.00  0.79           C  
ATOM   1695  CD1 ILE A 235      20.466  19.504  -2.592  1.00  0.79           C  
ATOM   1696  N   ILE A 236      21.673  24.382  -3.880  1.00  0.77           N  
ATOM   1697  CA  ILE A 236      22.933  24.844  -4.451  1.00  0.77           C  
ATOM   1698  C   ILE A 236      23.988  24.862  -3.346  1.00  0.77           C  
ATOM   1699  O   ILE A 236      23.776  25.390  -2.256  1.00  0.77           O  
ATOM   1700  CB  ILE A 236      22.816  26.255  -5.063  1.00  0.77           C  
ATOM   1701  CG1 ILE A 236      22.010  26.257  -6.387  1.00  0.77           C  
ATOM   1702  CG2 ILE A 236      24.193  26.935  -5.289  1.00  0.77           C  
ATOM   1703  CD1 ILE A 236      21.427  27.639  -6.718  1.00  0.77           C  
ATOM   1704  N   ASN A 237      25.188  24.308  -3.618  1.00  0.72           N  
ATOM   1705  CA  ASN A 237      26.356  24.434  -2.774  1.00  0.72           C  
ATOM   1706  C   ASN A 237      27.233  25.616  -3.305  1.00  0.72           C  
ATOM   1707  O   ASN A 237      27.724  25.488  -4.432  1.00  0.72           O  
ATOM   1708  CB  ASN A 237      27.087  23.059  -2.854  1.00  0.72           C  
ATOM   1709  CG  ASN A 237      28.214  22.935  -1.833  1.00  0.72           C  
ATOM   1710  OD1 ASN A 237      28.980  23.888  -1.655  1.00  0.72           O  
ATOM   1711  ND2 ASN A 237      28.370  21.763  -1.181  1.00  0.72           N  
ATOM   1712  N   PRO A 238      27.495  26.751  -2.607  1.00  0.72           N  
ATOM   1713  CA  PRO A 238      28.229  27.909  -3.125  1.00  0.72           C  
ATOM   1714  C   PRO A 238      29.707  27.785  -2.856  1.00  0.72           C  
ATOM   1715  O   PRO A 238      30.438  28.734  -3.122  1.00  0.72           O  
ATOM   1716  CB  PRO A 238      27.640  29.110  -2.362  1.00  0.72           C  
ATOM   1717  CG  PRO A 238      27.267  28.523  -1.002  1.00  0.72           C  
ATOM   1718  CD  PRO A 238      26.935  27.049  -1.298  1.00  0.72           C  
ATOM   1719  N   ALA A 239      30.183  26.626  -2.363  1.00  0.74           N  
ATOM   1720  CA  ALA A 239      31.595  26.322  -2.372  1.00  0.74           C  
ATOM   1721  C   ALA A 239      32.007  25.720  -3.713  1.00  0.74           C  
ATOM   1722  O   ALA A 239      33.110  25.929  -4.208  1.00  0.74           O  
ATOM   1723  CB  ALA A 239      31.919  25.348  -1.226  1.00  0.74           C  
ATOM   1724  N   ALA A 240      31.082  24.963  -4.337  1.00  0.74           N  
ATOM   1725  CA  ALA A 240      31.357  24.168  -5.511  1.00  0.74           C  
ATOM   1726  C   ALA A 240      30.786  24.711  -6.827  1.00  0.74           C  
ATOM   1727  O   ALA A 240      31.130  24.228  -7.902  1.00  0.74           O  
ATOM   1728  CB  ALA A 240      30.701  22.798  -5.251  1.00  0.74           C  
ATOM   1729  N   ASN A 241      29.903  25.729  -6.793  1.00  0.69           N  
ATOM   1730  CA  ASN A 241      29.146  26.183  -7.945  1.00  0.69           C  
ATOM   1731  C   ASN A 241      29.005  27.680  -7.788  1.00  0.69           C  
ATOM   1732  O   ASN A 241      28.929  28.146  -6.655  1.00  0.69           O  
ATOM   1733  CB  ASN A 241      27.697  25.621  -7.942  1.00  0.69           C  
ATOM   1734  CG  ASN A 241      27.709  24.121  -8.185  1.00  0.69           C  
ATOM   1735  OD1 ASN A 241      27.824  23.668  -9.322  1.00  0.69           O  
ATOM   1736  ND2 ASN A 241      27.565  23.310  -7.112  1.00  0.69           N  
ATOM   1737  N   ASP A 242      28.942  28.470  -8.890  1.00  0.74           N  
ATOM   1738  CA  ASP A 242      28.550  29.877  -8.804  1.00  0.74           C  
ATOM   1739  C   ASP A 242      27.047  29.930  -8.461  1.00  0.74           C  
ATOM   1740  O   ASP A 242      26.217  29.406  -9.214  1.00  0.74           O  
ATOM   1741  CB  ASP A 242      28.953  30.745 -10.050  1.00  0.74           C  
ATOM   1742  CG  ASP A 242      28.640  32.239  -9.887  1.00  0.74           C  
ATOM   1743  OD1 ASP A 242      27.677  32.579  -9.144  1.00  0.74           O  
ATOM   1744  OD2 ASP A 242      29.358  33.074 -10.491  1.00  0.74           O  
ATOM   1745  N   PRO A 243      26.626  30.495  -7.326  1.00  0.79           N  
ATOM   1746  CA  PRO A 243      25.228  30.523  -6.966  1.00  0.79           C  
ATOM   1747  C   PRO A 243      24.457  31.571  -7.753  1.00  0.79           C  
ATOM   1748  O   PRO A 243      23.265  31.373  -7.956  1.00  0.79           O  
ATOM   1749  CB  PRO A 243      25.245  30.831  -5.460  1.00  0.79           C  
ATOM   1750  CG  PRO A 243      26.524  31.647  -5.257  1.00  0.79           C  
ATOM   1751  CD  PRO A 243      27.486  31.023  -6.264  1.00  0.79           C  
ATOM   1752  N   ILE A 244      25.071  32.697  -8.180  1.00  0.81           N  
ATOM   1753  CA  ILE A 244      24.397  33.772  -8.912  1.00  0.81           C  
ATOM   1754  C   ILE A 244      23.981  33.324 -10.286  1.00  0.81           C  
ATOM   1755  O   ILE A 244      22.849  33.568 -10.717  1.00  0.81           O  
ATOM   1756  CB  ILE A 244      25.269  35.012  -9.076  1.00  0.81           C  
ATOM   1757  CG1 ILE A 244      25.410  35.741  -7.732  1.00  0.81           C  
ATOM   1758  CG2 ILE A 244      24.746  35.993 -10.171  1.00  0.81           C  
ATOM   1759  CD1 ILE A 244      26.513  36.790  -7.851  1.00  0.81           C  
ATOM   1760  N   GLU A 245      24.904  32.651 -11.002  1.00  0.78           N  
ATOM   1761  CA  GLU A 245      24.648  32.090 -12.309  1.00  0.78           C  
ATOM   1762  C   GLU A 245      23.548  31.042 -12.256  1.00  0.78           C  
ATOM   1763  O   GLU A 245      22.545  31.151 -12.965  1.00  0.78           O  
ATOM   1764  CB  GLU A 245      25.949  31.509 -12.909  1.00  0.78           C  
ATOM   1765  CG  GLU A 245      26.999  32.589 -13.286  1.00  0.78           C  
ATOM   1766  CD  GLU A 245      28.271  32.000 -13.909  1.00  0.78           C  
ATOM   1767  OE1 GLU A 245      28.480  30.763 -13.803  1.00  0.78           O  
ATOM   1768  OE2 GLU A 245      29.022  32.791 -14.543  1.00  0.78           O  
ATOM   1769  N   ALA A 246      23.657  30.089 -11.299  1.00  0.82           N  
ATOM   1770  CA  ALA A 246      22.688  29.034 -11.089  1.00  0.82           C  
ATOM   1771  C   ALA A 246      21.302  29.541 -10.719  1.00  0.82           C  
ATOM   1772  O   ALA A 246      20.294  29.078 -11.235  1.00  0.82           O  
ATOM   1773  CB  ALA A 246      23.184  28.049 -10.015  1.00  0.82           C  
ATOM   1774  N   ILE A 247      21.193  30.562  -9.840  1.00  0.80           N  
ATOM   1775  CA  ILE A 247      19.929  31.243  -9.599  1.00  0.80           C  
ATOM   1776  C   ILE A 247      19.457  31.930 -10.875  1.00  0.80           C  
ATOM   1777  O   ILE A 247      18.358  31.690 -11.332  1.00  0.80           O  
ATOM   1778  CB  ILE A 247      20.015  32.184  -8.385  1.00  0.80           C  
ATOM   1779  CG1 ILE A 247      20.304  31.361  -7.097  1.00  0.80           C  
ATOM   1780  CG2 ILE A 247      18.725  33.019  -8.180  1.00  0.80           C  
ATOM   1781  CD1 ILE A 247      20.695  32.238  -5.900  1.00  0.80           C  
ATOM   1782  N   LYS A 248      20.250  32.712 -11.615  1.00  0.75           N  
ATOM   1783  CA  LYS A 248      19.710  33.316 -12.832  1.00  0.75           C  
ATOM   1784  C   LYS A 248      19.164  32.384 -13.920  1.00  0.75           C  
ATOM   1785  O   LYS A 248      18.106  32.665 -14.485  1.00  0.75           O  
ATOM   1786  CB  LYS A 248      20.745  34.254 -13.450  1.00  0.75           C  
ATOM   1787  CG  LYS A 248      20.640  35.661 -12.860  1.00  0.75           C  
ATOM   1788  CD  LYS A 248      21.958  36.401 -13.068  1.00  0.75           C  
ATOM   1789  CE  LYS A 248      21.984  37.810 -12.486  1.00  0.75           C  
ATOM   1790  NZ  LYS A 248      21.625  38.788 -13.535  1.00  0.75           N  
ATOM   1791  N   GLU A 249      19.844  31.260 -14.224  1.00  0.75           N  
ATOM   1792  CA  GLU A 249      19.347  30.269 -15.167  1.00  0.75           C  
ATOM   1793  C   GLU A 249      18.100  29.510 -14.697  1.00  0.75           C  
ATOM   1794  O   GLU A 249      17.175  29.303 -15.480  1.00  0.75           O  
ATOM   1795  CB  GLU A 249      20.484  29.334 -15.644  1.00  0.75           C  
ATOM   1796  CG  GLU A 249      21.048  28.361 -14.585  1.00  0.75           C  
ATOM   1797  CD  GLU A 249      22.477  27.903 -14.903  1.00  0.75           C  
ATOM   1798  OE1 GLU A 249      23.046  28.348 -15.932  1.00  0.75           O  
ATOM   1799  OE2 GLU A 249      23.000  27.089 -14.098  1.00  0.75           O  
ATOM   1800  N   ILE A 250      18.004  29.132 -13.394  1.00  0.78           N  
ATOM   1801  CA  ILE A 250      16.842  28.463 -12.790  1.00  0.78           C  
ATOM   1802  C   ILE A 250      15.553  29.271 -12.897  1.00  0.78           C  
ATOM   1803  O   ILE A 250      14.486  28.739 -13.196  1.00  0.78           O  
ATOM   1804  CB  ILE A 250      17.114  28.072 -11.327  1.00  0.78           C  
ATOM   1805  CG1 ILE A 250      18.169  26.938 -11.273  1.00  0.78           C  
ATOM   1806  CG2 ILE A 250      15.821  27.639 -10.590  1.00  0.78           C  
ATOM   1807  CD1 ILE A 250      18.708  26.683  -9.857  1.00  0.78           C  
ATOM   1808  N   PHE A 251      15.614  30.595 -12.675  1.00  0.75           N  
ATOM   1809  CA  PHE A 251      14.424  31.433 -12.677  1.00  0.75           C  
ATOM   1810  C   PHE A 251      14.233  32.181 -13.957  1.00  0.75           C  
ATOM   1811  O   PHE A 251      13.325  32.998 -14.081  1.00  0.75           O  
ATOM   1812  CB  PHE A 251      14.524  32.528 -11.630  1.00  0.75           C  
ATOM   1813  CG  PHE A 251      14.492  31.888 -10.312  1.00  0.75           C  
ATOM   1814  CD1 PHE A 251      15.693  31.576  -9.718  1.00  0.75           C  
ATOM   1815  CD2 PHE A 251      13.322  31.488  -9.676  1.00  0.75           C  
ATOM   1816  CE1 PHE A 251      15.759  31.097  -8.426  1.00  0.75           C  
ATOM   1817  CE2 PHE A 251      13.376  31.027  -8.354  1.00  0.75           C  
ATOM   1818  CZ  PHE A 251      14.603  30.891  -7.703  1.00  0.75           C  
ATOM   1819  N   ALA A 252      15.106  31.932 -14.933  1.00  0.74           N  
ATOM   1820  CA  ALA A 252      15.054  32.634 -16.186  1.00  0.74           C  
ATOM   1821  C   ALA A 252      15.140  34.181 -16.119  1.00  0.74           C  
ATOM   1822  O   ALA A 252      14.279  34.823 -16.709  1.00  0.74           O  
ATOM   1823  CB  ALA A 252      13.799  32.177 -16.975  1.00  0.74           C  
ATOM   1824  N   ASP A 253      16.186  34.750 -15.432  1.00  0.70           N  
ATOM   1825  CA  ASP A 253      16.526  36.185 -15.225  1.00  0.70           C  
ATOM   1826  C   ASP A 253      16.986  36.483 -13.772  1.00  0.70           C  
ATOM   1827  O   ASP A 253      17.820  37.355 -13.514  1.00  0.70           O  
ATOM   1828  CB  ASP A 253      15.436  37.211 -15.739  1.00  0.70           C  
ATOM   1829  CG  ASP A 253      15.787  38.700 -15.735  1.00  0.70           C  
ATOM   1830  OD1 ASP A 253      14.879  39.517 -15.408  1.00  0.70           O  
ATOM   1831  OD2 ASP A 253      16.953  39.041 -16.068  1.00  0.70           O  
ATOM   1832  N   GLY A 254      16.533  35.713 -12.756  1.00  0.82           N  
ATOM   1833  CA  GLY A 254      16.795  36.066 -11.356  1.00  0.82           C  
ATOM   1834  C   GLY A 254      15.601  35.770 -10.537  1.00  0.82           C  
ATOM   1835  O   GLY A 254      14.545  35.423 -11.047  1.00  0.82           O  
ATOM   1836  N   VAL A 255      15.726  35.902  -9.218  1.00  0.85           N  
ATOM   1837  CA  VAL A 255      14.661  35.558  -8.301  1.00  0.85           C  
ATOM   1838  C   VAL A 255      13.845  36.815  -7.879  1.00  0.85           C  
ATOM   1839  O   VAL A 255      14.440  37.865  -7.631  1.00  0.85           O  
ATOM   1840  CB  VAL A 255      15.312  34.796  -7.165  1.00  0.85           C  
ATOM   1841  CG1 VAL A 255      16.153  35.763  -6.337  1.00  0.85           C  
ATOM   1842  CG2 VAL A 255      14.331  33.969  -6.317  1.00  0.85           C  
ATOM   1843  N   PRO A 256      12.508  36.812  -7.823  1.00  0.84           N  
ATOM   1844  CA  PRO A 256      11.643  37.824  -7.181  1.00  0.84           C  
ATOM   1845  C   PRO A 256      11.874  38.132  -5.691  1.00  0.84           C  
ATOM   1846  O   PRO A 256      11.835  39.301  -5.316  1.00  0.84           O  
ATOM   1847  CB  PRO A 256      10.211  37.282  -7.398  1.00  0.84           C  
ATOM   1848  CG  PRO A 256      10.293  36.223  -8.502  1.00  0.84           C  
ATOM   1849  CD  PRO A 256      11.740  35.755  -8.459  1.00  0.84           C  
ATOM   1850  N   TYR A 257      12.061  37.121  -4.814  1.00  0.86           N  
ATOM   1851  CA  TYR A 257      12.124  37.306  -3.368  1.00  0.86           C  
ATOM   1852  C   TYR A 257      13.251  36.502  -2.755  1.00  0.86           C  
ATOM   1853  O   TYR A 257      13.439  35.327  -3.060  1.00  0.86           O  
ATOM   1854  CB  TYR A 257      10.850  36.805  -2.651  1.00  0.86           C  
ATOM   1855  CG  TYR A 257       9.738  37.751  -2.922  1.00  0.86           C  
ATOM   1856  CD1 TYR A 257       9.621  38.914  -2.151  1.00  0.86           C  
ATOM   1857  CD2 TYR A 257       8.837  37.526  -3.969  1.00  0.86           C  
ATOM   1858  CE1 TYR A 257       8.562  39.802  -2.366  1.00  0.86           C  
ATOM   1859  CE2 TYR A 257       7.856  38.481  -4.263  1.00  0.86           C  
ATOM   1860  CZ  TYR A 257       7.670  39.577  -3.412  1.00  0.86           C  
ATOM   1861  OH  TYR A 257       6.568  40.435  -3.573  1.00  0.86           O  
ATOM   1862  N   VAL A 258      14.031  37.106  -1.841  1.00  0.88           N  
ATOM   1863  CA  VAL A 258      15.176  36.452  -1.230  1.00  0.88           C  
ATOM   1864  C   VAL A 258      15.367  36.872   0.214  1.00  0.88           C  
ATOM   1865  O   VAL A 258      14.925  37.933   0.658  1.00  0.88           O  
ATOM   1866  CB  VAL A 258      16.477  36.710  -1.974  1.00  0.88           C  
ATOM   1867  CG1 VAL A 258      16.528  35.843  -3.213  1.00  0.88           C  
ATOM   1868  CG2 VAL A 258      16.481  38.122  -2.527  1.00  0.88           C  
ATOM   1869  N   LEU A 259      16.058  36.012   0.988  1.00  0.89           N  
ATOM   1870  CA  LEU A 259      16.412  36.239   2.370  1.00  0.89           C  
ATOM   1871  C   LEU A 259      17.908  36.006   2.546  1.00  0.89           C  
ATOM   1872  O   LEU A 259      18.419  34.963   2.136  1.00  0.89           O  
ATOM   1873  CB  LEU A 259      15.682  35.199   3.246  1.00  0.89           C  
ATOM   1874  CG  LEU A 259      15.891  35.311   4.769  1.00  0.89           C  
ATOM   1875  CD1 LEU A 259      15.036  36.418   5.385  1.00  0.89           C  
ATOM   1876  CD2 LEU A 259      15.553  33.992   5.477  1.00  0.89           C  
ATOM   1877  N   GLU A 260      18.630  36.955   3.179  1.00  0.85           N  
ATOM   1878  CA  GLU A 260      20.002  36.775   3.624  1.00  0.85           C  
ATOM   1879  C   GLU A 260      20.023  36.358   5.111  1.00  0.85           C  
ATOM   1880  O   GLU A 260      19.555  37.115   5.971  1.00  0.85           O  
ATOM   1881  CB  GLU A 260      20.810  38.090   3.393  1.00  0.85           C  
ATOM   1882  CG  GLU A 260      22.318  37.876   3.106  1.00  0.85           C  
ATOM   1883  CD  GLU A 260      22.977  36.975   4.137  1.00  0.85           C  
ATOM   1884  OE1 GLU A 260      23.256  37.441   5.270  1.00  0.85           O  
ATOM   1885  OE2 GLU A 260      23.150  35.768   3.826  1.00  0.85           O  
ATOM   1886  N   THR A 261      20.522  35.131   5.452  1.00  0.88           N  
ATOM   1887  CA  THR A 261      20.692  34.673   6.839  1.00  0.88           C  
ATOM   1888  C   THR A 261      22.113  34.384   7.244  1.00  0.88           C  
ATOM   1889  O   THR A 261      22.336  34.033   8.403  1.00  0.88           O  
ATOM   1890  CB  THR A 261      19.906  33.412   7.273  1.00  0.88           C  
ATOM   1891  OG1 THR A 261      20.198  32.228   6.543  1.00  0.88           O  
ATOM   1892  CG2 THR A 261      18.425  33.686   7.071  1.00  0.88           C  
ATOM   1893  N   SER A 262      23.132  34.522   6.370  1.00  0.86           N  
ATOM   1894  CA  SER A 262      24.475  34.141   6.799  1.00  0.86           C  
ATOM   1895  C   SER A 262      25.135  35.200   7.645  1.00  0.86           C  
ATOM   1896  O   SER A 262      25.943  34.907   8.526  1.00  0.86           O  
ATOM   1897  CB  SER A 262      25.458  33.690   5.675  1.00  0.86           C  
ATOM   1898  OG  SER A 262      26.009  34.757   4.903  1.00  0.86           O  
ATOM   1899  N   GLY A 263      24.811  36.481   7.373  1.00  0.84           N  
ATOM   1900  CA  GLY A 263      25.492  37.610   7.977  1.00  0.84           C  
ATOM   1901  C   GLY A 263      26.786  37.929   7.285  1.00  0.84           C  
ATOM   1902  O   GLY A 263      27.513  38.828   7.697  1.00  0.84           O  
ATOM   1903  N   LEU A 264      27.122  37.209   6.196  1.00  0.78           N  
ATOM   1904  CA  LEU A 264      28.375  37.393   5.497  1.00  0.78           C  
ATOM   1905  C   LEU A 264      28.244  38.463   4.414  1.00  0.78           C  
ATOM   1906  O   LEU A 264      27.506  38.256   3.447  1.00  0.78           O  
ATOM   1907  CB  LEU A 264      28.904  36.103   4.815  1.00  0.78           C  
ATOM   1908  CG  LEU A 264      29.358  34.983   5.771  1.00  0.78           C  
ATOM   1909  CD1 LEU A 264      29.727  33.730   4.959  1.00  0.78           C  
ATOM   1910  CD2 LEU A 264      30.546  35.410   6.650  1.00  0.78           C  
ATOM   1911  N   PRO A 265      28.957  39.592   4.464  1.00  0.79           N  
ATOM   1912  CA  PRO A 265      28.909  40.643   3.449  1.00  0.79           C  
ATOM   1913  C   PRO A 265      29.013  40.200   2.001  1.00  0.79           C  
ATOM   1914  O   PRO A 265      28.208  40.614   1.176  1.00  0.79           O  
ATOM   1915  CB  PRO A 265      30.061  41.577   3.846  1.00  0.79           C  
ATOM   1916  CG  PRO A 265      30.095  41.464   5.369  1.00  0.79           C  
ATOM   1917  CD  PRO A 265      29.812  39.982   5.588  1.00  0.79           C  
ATOM   1918  N   ALA A 266      29.985  39.345   1.642  1.00  0.80           N  
ATOM   1919  CA  ALA A 266      30.220  38.998   0.254  1.00  0.80           C  
ATOM   1920  C   ALA A 266      29.118  38.105  -0.340  1.00  0.80           C  
ATOM   1921  O   ALA A 266      28.849  38.102  -1.540  1.00  0.80           O  
ATOM   1922  CB  ALA A 266      31.628  38.373   0.170  1.00  0.80           C  
ATOM   1923  N   VAL A 267      28.419  37.357   0.538  1.00  0.79           N  
ATOM   1924  CA  VAL A 267      27.223  36.580   0.247  1.00  0.79           C  
ATOM   1925  C   VAL A 267      26.011  37.469   0.026  1.00  0.79           C  
ATOM   1926  O   VAL A 267      25.192  37.235  -0.862  1.00  0.79           O  
ATOM   1927  CB  VAL A 267      26.955  35.536   1.324  1.00  0.79           C  
ATOM   1928  CG1 VAL A 267      25.707  34.696   0.974  1.00  0.79           C  
ATOM   1929  CG2 VAL A 267      28.196  34.626   1.455  1.00  0.79           C  
ATOM   1930  N   LEU A 268      25.891  38.553   0.808  1.00  0.84           N  
ATOM   1931  CA  LEU A 268      24.858  39.558   0.656  1.00  0.84           C  
ATOM   1932  C   LEU A 268      24.909  40.290  -0.686  1.00  0.84           C  
ATOM   1933  O   LEU A 268      23.878  40.446  -1.342  1.00  0.84           O  
ATOM   1934  CB  LEU A 268      24.955  40.496   1.871  1.00  0.84           C  
ATOM   1935  CG  LEU A 268      23.914  41.624   2.040  1.00  0.84           C  
ATOM   1936  CD1 LEU A 268      24.074  42.150   3.474  1.00  0.84           C  
ATOM   1937  CD2 LEU A 268      23.950  42.782   1.020  1.00  0.84           C  
ATOM   1938  N   THR A 269      26.111  40.696  -1.180  1.00  0.83           N  
ATOM   1939  CA  THR A 269      26.279  41.274  -2.528  1.00  0.83           C  
ATOM   1940  C   THR A 269      25.799  40.354  -3.625  1.00  0.83           C  
ATOM   1941  O   THR A 269      25.112  40.756  -4.564  1.00  0.83           O  
ATOM   1942  CB  THR A 269      27.711  41.617  -2.924  1.00  0.83           C  
ATOM   1943  OG1 THR A 269      28.323  42.391  -1.909  1.00  0.83           O  
ATOM   1944  CG2 THR A 269      27.712  42.472  -4.206  1.00  0.83           C  
ATOM   1945  N   GLN A 270      26.131  39.058  -3.490  1.00  0.80           N  
ATOM   1946  CA  GLN A 270      25.696  38.002  -4.379  1.00  0.80           C  
ATOM   1947  C   GLN A 270      24.183  37.881  -4.440  1.00  0.80           C  
ATOM   1948  O   GLN A 270      23.582  37.733  -5.501  1.00  0.80           O  
ATOM   1949  CB  GLN A 270      26.294  36.636  -3.924  1.00  0.80           C  
ATOM   1950  CG  GLN A 270      27.721  36.328  -4.444  1.00  0.80           C  
ATOM   1951  CD  GLN A 270      28.309  34.991  -3.964  1.00  0.80           C  
ATOM   1952  OE1 GLN A 270      28.943  34.270  -4.729  1.00  0.80           O  
ATOM   1953  NE2 GLN A 270      28.133  34.633  -2.673  1.00  0.80           N  
ATOM   1954  N   ALA A 271      23.539  37.981  -3.275  1.00  0.88           N  
ATOM   1955  CA  ALA A 271      22.112  37.933  -3.111  1.00  0.88           C  
ATOM   1956  C   ALA A 271      21.364  39.113  -3.747  1.00  0.88           C  
ATOM   1957  O   ALA A 271      20.305  38.942  -4.345  1.00  0.88           O  
ATOM   1958  CB  ALA A 271      21.887  37.769  -1.596  1.00  0.88           C  
ATOM   1959  N   ILE A 272      21.906  40.354  -3.679  1.00  0.84           N  
ATOM   1960  CA  ILE A 272      21.383  41.473  -4.469  1.00  0.84           C  
ATOM   1961  C   ILE A 272      21.543  41.293  -5.989  1.00  0.84           C  
ATOM   1962  O   ILE A 272      20.665  41.632  -6.790  1.00  0.84           O  
ATOM   1963  CB  ILE A 272      21.973  42.823  -4.070  1.00  0.84           C  
ATOM   1964  CG1 ILE A 272      21.564  43.178  -2.625  1.00  0.84           C  
ATOM   1965  CG2 ILE A 272      21.468  43.900  -5.065  1.00  0.84           C  
ATOM   1966  CD1 ILE A 272      22.373  44.336  -2.034  1.00  0.84           C  
ATOM   1967  N   LEU A 273      22.700  40.761  -6.436  1.00  0.83           N  
ATOM   1968  CA  LEU A 273      23.000  40.468  -7.833  1.00  0.83           C  
ATOM   1969  C   LEU A 273      22.039  39.473  -8.492  1.00  0.83           C  
ATOM   1970  O   LEU A 273      21.696  39.628  -9.669  1.00  0.83           O  
ATOM   1971  CB  LEU A 273      24.448  39.948  -8.036  1.00  0.83           C  
ATOM   1972  CG  LEU A 273      25.577  40.991  -7.885  1.00  0.83           C  
ATOM   1973  CD1 LEU A 273      26.930  40.268  -7.961  1.00  0.83           C  
ATOM   1974  CD2 LEU A 273      25.528  42.091  -8.959  1.00  0.83           C  
ATOM   1975  N   SER A 274      21.583  38.445  -7.741  1.00  0.85           N  
ATOM   1976  CA  SER A 274      20.809  37.311  -8.240  1.00  0.85           C  
ATOM   1977  C   SER A 274      19.313  37.583  -8.279  1.00  0.85           C  
ATOM   1978  O   SER A 274      18.532  36.792  -8.803  1.00  0.85           O  
ATOM   1979  CB  SER A 274      21.034  36.037  -7.375  1.00  0.85           C  
ATOM   1980  OG  SER A 274      20.566  36.204  -6.036  1.00  0.85           O  
ATOM   1981  N   SER A 275      18.886  38.734  -7.733  1.00  0.85           N  
ATOM   1982  CA  SER A 275      17.550  39.307  -7.880  1.00  0.85           C  
ATOM   1983  C   SER A 275      17.191  39.611  -9.344  1.00  0.85           C  
ATOM   1984  O   SER A 275      18.037  40.057 -10.121  1.00  0.85           O  
ATOM   1985  CB  SER A 275      17.438  40.584  -6.989  1.00  0.85           C  
ATOM   1986  OG  SER A 275      16.179  41.253  -7.089  1.00  0.85           O  
ATOM   1987  N   ALA A 276      15.925  39.390  -9.771  1.00  0.81           N  
ATOM   1988  CA  ALA A 276      15.444  39.784 -11.097  1.00  0.81           C  
ATOM   1989  C   ALA A 276      15.002  41.248 -11.086  1.00  0.81           C  
ATOM   1990  O   ALA A 276      15.270  42.025 -10.164  1.00  0.81           O  
ATOM   1991  CB  ALA A 276      14.312  38.885 -11.684  1.00  0.81           C  
ATOM   1992  N   ILE A 277      14.358  41.693 -12.180  1.00  0.74           N  
ATOM   1993  CA  ILE A 277      13.674  42.973 -12.270  1.00  0.74           C  
ATOM   1994  C   ILE A 277      12.603  43.127 -11.200  1.00  0.74           C  
ATOM   1995  O   ILE A 277      11.661  42.344 -11.094  1.00  0.74           O  
ATOM   1996  CB  ILE A 277      13.044  43.167 -13.641  1.00  0.74           C  
ATOM   1997  CG1 ILE A 277      14.109  43.180 -14.762  1.00  0.74           C  
ATOM   1998  CG2 ILE A 277      12.217  44.472 -13.654  1.00  0.74           C  
ATOM   1999  CD1 ILE A 277      13.500  42.872 -16.136  1.00  0.74           C  
ATOM   2000  N   GLY A 278      12.741  44.174 -10.358  1.00  0.78           N  
ATOM   2001  CA  GLY A 278      11.769  44.462  -9.313  1.00  0.78           C  
ATOM   2002  C   GLY A 278      11.848  43.566  -8.107  1.00  0.78           C  
ATOM   2003  O   GLY A 278      10.973  43.620  -7.252  1.00  0.78           O  
ATOM   2004  N   GLY A 279      12.867  42.682  -8.010  1.00  0.84           N  
ATOM   2005  CA  GLY A 279      12.976  41.784  -6.870  1.00  0.84           C  
ATOM   2006  C   GLY A 279      13.439  42.416  -5.574  1.00  0.84           C  
ATOM   2007  O   GLY A 279      14.048  43.492  -5.537  1.00  0.84           O  
ATOM   2008  N   GLU A 280      13.187  41.699  -4.461  1.00  0.83           N  
ATOM   2009  CA  GLU A 280      13.325  42.217  -3.121  1.00  0.83           C  
ATOM   2010  C   GLU A 280      14.147  41.287  -2.243  1.00  0.83           C  
ATOM   2011  O   GLU A 280      13.907  40.079  -2.171  1.00  0.83           O  
ATOM   2012  CB  GLU A 280      11.937  42.406  -2.453  1.00  0.83           C  
ATOM   2013  CG  GLU A 280      11.015  43.486  -3.094  1.00  0.83           C  
ATOM   2014  CD  GLU A 280       9.946  44.022  -2.116  1.00  0.83           C  
ATOM   2015  OE1 GLU A 280       9.875  43.562  -0.940  1.00  0.83           O  
ATOM   2016  OE2 GLU A 280       9.326  45.072  -2.445  1.00  0.83           O  
ATOM   2017  N   ILE A 281      15.144  41.843  -1.518  1.00  0.86           N  
ATOM   2018  CA  ILE A 281      15.885  41.095  -0.518  1.00  0.86           C  
ATOM   2019  C   ILE A 281      15.715  41.598   0.893  1.00  0.86           C  
ATOM   2020  O   ILE A 281      15.865  42.778   1.215  1.00  0.86           O  
ATOM   2021  CB  ILE A 281      17.356  40.885  -0.863  1.00  0.86           C  
ATOM   2022  CG1 ILE A 281      18.025  39.903   0.120  1.00  0.86           C  
ATOM   2023  CG2 ILE A 281      18.152  42.183  -0.973  1.00  0.86           C  
ATOM   2024  CD1 ILE A 281      19.308  39.329  -0.463  1.00  0.86           C  
ATOM   2025  N   GLY A 282      15.370  40.645   1.787  1.00  0.89           N  
ATOM   2026  CA  GLY A 282      15.256  40.858   3.211  1.00  0.89           C  
ATOM   2027  C   GLY A 282      16.493  40.379   3.889  1.00  0.89           C  
ATOM   2028  O   GLY A 282      16.967  39.262   3.692  1.00  0.89           O  
ATOM   2029  N   ILE A 283      17.041  41.250   4.733  1.00  0.85           N  
ATOM   2030  CA  ILE A 283      18.276  41.010   5.430  1.00  0.85           C  
ATOM   2031  C   ILE A 283      17.971  40.728   6.899  1.00  0.85           C  
ATOM   2032  O   ILE A 283      17.423  41.587   7.594  1.00  0.85           O  
ATOM   2033  CB  ILE A 283      19.235  42.196   5.318  1.00  0.85           C  
ATOM   2034  CG1 ILE A 283      19.359  42.780   3.872  1.00  0.85           C  
ATOM   2035  CG2 ILE A 283      20.625  41.691   5.776  1.00  0.85           C  
ATOM   2036  CD1 ILE A 283      19.933  41.778   2.857  1.00  0.85           C  
ATOM   2037  N   VAL A 284      18.299  39.506   7.403  1.00  0.86           N  
ATOM   2038  CA  VAL A 284      18.156  39.174   8.821  1.00  0.86           C  
ATOM   2039  C   VAL A 284      19.457  38.683   9.477  1.00  0.86           C  
ATOM   2040  O   VAL A 284      19.561  38.668  10.701  1.00  0.86           O  
ATOM   2041  CB  VAL A 284      17.079  38.110   9.106  1.00  0.86           C  
ATOM   2042  CG1 VAL A 284      15.678  38.585   8.689  1.00  0.86           C  
ATOM   2043  CG2 VAL A 284      17.417  36.788   8.408  1.00  0.86           C  
ATOM   2044  N   GLY A 285      20.499  38.262   8.717  1.00  0.87           N  
ATOM   2045  CA  GLY A 285      21.778  37.865   9.321  1.00  0.87           C  
ATOM   2046  C   GLY A 285      22.699  39.042   9.602  1.00  0.87           C  
ATOM   2047  O   GLY A 285      22.750  40.013   8.852  1.00  0.87           O  
ATOM   2048  N   ALA A 286      23.500  38.969  10.687  1.00  0.82           N  
ATOM   2049  CA  ALA A 286      24.295  40.085  11.175  1.00  0.82           C  
ATOM   2050  C   ALA A 286      25.810  39.754  11.213  1.00  0.82           C  
ATOM   2051  O   ALA A 286      26.179  38.699  11.728  1.00  0.82           O  
ATOM   2052  CB  ALA A 286      23.801  40.513  12.573  1.00  0.82           C  
ATOM   2053  N   PRO A 287      26.729  40.573  10.687  1.00  0.78           N  
ATOM   2054  CA  PRO A 287      28.170  40.498  10.943  1.00  0.78           C  
ATOM   2055  C   PRO A 287      28.504  41.202  12.260  1.00  0.78           C  
ATOM   2056  O   PRO A 287      27.573  41.748  12.859  1.00  0.78           O  
ATOM   2057  CB  PRO A 287      28.758  41.254   9.731  1.00  0.78           C  
ATOM   2058  CG  PRO A 287      27.681  42.228   9.256  1.00  0.78           C  
ATOM   2059  CD  PRO A 287      26.379  41.681   9.818  1.00  0.78           C  
ATOM   2060  N   PRO A 288      29.749  41.248  12.765  1.00  0.73           N  
ATOM   2061  CA  PRO A 288      30.163  42.171  13.830  1.00  0.73           C  
ATOM   2062  C   PRO A 288      29.629  43.607  13.737  1.00  0.73           C  
ATOM   2063  O   PRO A 288      29.421  44.130  12.640  1.00  0.73           O  
ATOM   2064  CB  PRO A 288      31.703  42.170  13.789  1.00  0.73           C  
ATOM   2065  CG  PRO A 288      32.112  40.897  13.041  1.00  0.73           C  
ATOM   2066  CD  PRO A 288      30.898  40.540  12.181  1.00  0.73           C  
ATOM   2067  N   MET A 289      29.411  44.285  14.880  1.00  0.68           N  
ATOM   2068  CA  MET A 289      29.043  45.691  14.903  1.00  0.68           C  
ATOM   2069  C   MET A 289      30.006  46.617  14.136  1.00  0.68           C  
ATOM   2070  O   MET A 289      31.224  46.543  14.289  1.00  0.68           O  
ATOM   2071  CB  MET A 289      28.925  46.138  16.378  1.00  0.68           C  
ATOM   2072  CG  MET A 289      28.334  47.547  16.552  1.00  0.68           C  
ATOM   2073  SD  MET A 289      28.110  48.082  18.278  1.00  0.68           S  
ATOM   2074  CE  MET A 289      26.727  46.979  18.687  1.00  0.68           C  
ATOM   2075  N   GLY A 290      29.461  47.503  13.261  1.00  0.77           N  
ATOM   2076  CA  GLY A 290      30.237  48.369  12.374  1.00  0.77           C  
ATOM   2077  C   GLY A 290      30.599  47.811  11.013  1.00  0.77           C  
ATOM   2078  O   GLY A 290      31.112  48.537  10.169  1.00  0.77           O  
ATOM   2079  N   ALA A 291      30.363  46.513  10.720  1.00  0.77           N  
ATOM   2080  CA  ALA A 291      30.625  46.004   9.380  1.00  0.77           C  
ATOM   2081  C   ALA A 291      29.692  46.522   8.271  1.00  0.77           C  
ATOM   2082  O   ALA A 291      28.470  46.619   8.421  1.00  0.77           O  
ATOM   2083  CB  ALA A 291      30.658  44.466   9.333  1.00  0.77           C  
ATOM   2084  N   THR A 292      30.269  46.818   7.085  1.00  0.78           N  
ATOM   2085  CA  THR A 292      29.540  47.271   5.908  1.00  0.78           C  
ATOM   2086  C   THR A 292      29.415  46.164   4.891  1.00  0.78           C  
ATOM   2087  O   THR A 292      30.105  45.146   4.945  1.00  0.78           O  
ATOM   2088  CB  THR A 292      30.108  48.511   5.188  1.00  0.78           C  
ATOM   2089  OG1 THR A 292      31.416  48.343   4.660  1.00  0.78           O  
ATOM   2090  CG2 THR A 292      30.193  49.664   6.186  1.00  0.78           C  
ATOM   2091  N   VAL A 293      28.496  46.338   3.924  1.00  0.79           N  
ATOM   2092  CA  VAL A 293      28.447  45.512   2.734  1.00  0.79           C  
ATOM   2093  C   VAL A 293      28.354  46.320   1.448  1.00  0.79           C  
ATOM   2094  O   VAL A 293      27.663  47.343   1.438  1.00  0.79           O  
ATOM   2095  CB  VAL A 293      27.289  44.548   2.780  1.00  0.79           C  
ATOM   2096  CG1 VAL A 293      25.922  45.273   2.749  1.00  0.79           C  
ATOM   2097  CG2 VAL A 293      27.480  43.485   1.691  1.00  0.79           C  
ATOM   2098  N   PRO A 294      29.025  45.951   0.350  1.00  0.80           N  
ATOM   2099  CA  PRO A 294      28.773  46.553  -0.960  1.00  0.80           C  
ATOM   2100  C   PRO A 294      27.496  46.155  -1.696  1.00  0.80           C  
ATOM   2101  O   PRO A 294      26.921  45.105  -1.430  1.00  0.80           O  
ATOM   2102  CB  PRO A 294      29.982  46.098  -1.806  1.00  0.80           C  
ATOM   2103  CG  PRO A 294      31.028  45.578  -0.811  1.00  0.80           C  
ATOM   2104  CD  PRO A 294      30.166  45.024   0.314  1.00  0.80           C  
ATOM   2105  N   VAL A 295      27.097  46.973  -2.701  1.00  0.79           N  
ATOM   2106  CA  VAL A 295      26.194  46.596  -3.787  1.00  0.79           C  
ATOM   2107  C   VAL A 295      26.468  47.407  -5.051  1.00  0.79           C  
ATOM   2108  O   VAL A 295      26.767  48.596  -4.965  1.00  0.79           O  
ATOM   2109  CB  VAL A 295      24.727  46.740  -3.378  1.00  0.79           C  
ATOM   2110  CG1 VAL A 295      24.405  48.123  -2.770  1.00  0.79           C  
ATOM   2111  CG2 VAL A 295      23.775  46.436  -4.548  1.00  0.79           C  
ATOM   2112  N   ASP A 296      26.365  46.779  -6.264  1.00  0.80           N  
ATOM   2113  CA  ASP A 296      26.414  47.429  -7.569  1.00  0.80           C  
ATOM   2114  C   ASP A 296      25.258  48.434  -7.659  1.00  0.80           C  
ATOM   2115  O   ASP A 296      24.085  48.067  -7.533  1.00  0.80           O  
ATOM   2116  CB  ASP A 296      26.387  46.366  -8.717  1.00  0.80           C  
ATOM   2117  CG  ASP A 296      26.625  47.010 -10.083  1.00  0.80           C  
ATOM   2118  OD1 ASP A 296      25.876  47.966 -10.430  1.00  0.80           O  
ATOM   2119  OD2 ASP A 296      27.545  46.545 -10.800  1.00  0.80           O  
ATOM   2120  N   ILE A 297      25.577  49.740  -7.822  1.00  0.75           N  
ATOM   2121  CA  ILE A 297      24.568  50.785  -7.870  1.00  0.75           C  
ATOM   2122  C   ILE A 297      23.719  50.659  -9.113  1.00  0.75           C  
ATOM   2123  O   ILE A 297      22.527  50.381  -9.032  1.00  0.75           O  
ATOM   2124  CB  ILE A 297      25.181  52.179  -7.749  1.00  0.75           C  
ATOM   2125  CG1 ILE A 297      25.642  52.395  -6.295  1.00  0.75           C  
ATOM   2126  CG2 ILE A 297      24.172  53.291  -8.118  1.00  0.75           C  
ATOM   2127  CD1 ILE A 297      26.434  53.693  -6.133  1.00  0.75           C  
ATOM   2128  N   ASN A 298      24.327  50.743 -10.308  1.00  0.72           N  
ATOM   2129  CA  ASN A 298      23.639  50.718 -11.585  1.00  0.72           C  
ATOM   2130  C   ASN A 298      22.665  49.556 -11.740  1.00  0.72           C  
ATOM   2131  O   ASN A 298      21.553  49.726 -12.231  1.00  0.72           O  
ATOM   2132  CB  ASN A 298      24.703  50.709 -12.712  1.00  0.72           C  
ATOM   2133  CG  ASN A 298      25.093  52.154 -13.000  1.00  0.72           C  
ATOM   2134  OD1 ASN A 298      24.269  52.940 -13.463  1.00  0.72           O  
ATOM   2135  ND2 ASN A 298      26.357  52.534 -12.717  1.00  0.72           N  
ATOM   2136  N   PHE A 299      23.042  48.356 -11.271  1.00  0.77           N  
ATOM   2137  CA  PHE A 299      22.204  47.169 -11.343  1.00  0.77           C  
ATOM   2138  C   PHE A 299      20.996  47.177 -10.399  1.00  0.77           C  
ATOM   2139  O   PHE A 299      19.923  46.663 -10.719  1.00  0.77           O  
ATOM   2140  CB  PHE A 299      23.076  45.923 -11.083  1.00  0.77           C  
ATOM   2141  CG  PHE A 299      24.065  45.621 -12.197  1.00  0.77           C  
ATOM   2142  CD1 PHE A 299      24.368  46.483 -13.276  1.00  0.77           C  
ATOM   2143  CD2 PHE A 299      24.765  44.407 -12.118  1.00  0.77           C  
ATOM   2144  CE1 PHE A 299      25.353  46.154 -14.213  1.00  0.77           C  
ATOM   2145  CE2 PHE A 299      25.725  44.055 -13.073  1.00  0.77           C  
ATOM   2146  CZ  PHE A 299      26.024  44.933 -14.118  1.00  0.77           C  
ATOM   2147  N   LEU A 300      21.148  47.769  -9.191  1.00  0.75           N  
ATOM   2148  CA  LEU A 300      20.084  48.033  -8.222  1.00  0.75           C  
ATOM   2149  C   LEU A 300      19.057  49.014  -8.758  1.00  0.75           C  
ATOM   2150  O   LEU A 300      17.851  48.849  -8.557  1.00  0.75           O  
ATOM   2151  CB  LEU A 300      20.636  48.507  -6.847  1.00  0.75           C  
ATOM   2152  CG  LEU A 300      19.594  48.849  -5.741  1.00  0.75           C  
ATOM   2153  CD1 LEU A 300      19.774  47.943  -4.511  1.00  0.75           C  
ATOM   2154  CD2 LEU A 300      19.664  50.310  -5.250  1.00  0.75           C  
ATOM   2155  N   LEU A 301      19.502  50.026  -9.535  1.00  0.71           N  
ATOM   2156  CA  LEU A 301      18.694  51.167  -9.936  1.00  0.71           C  
ATOM   2157  C   LEU A 301      17.889  50.810 -11.165  1.00  0.71           C  
ATOM   2158  O   LEU A 301      17.148  51.624 -11.690  1.00  0.71           O  
ATOM   2159  CB  LEU A 301      19.541  52.445 -10.156  1.00  0.71           C  
ATOM   2160  CG  LEU A 301      20.012  53.182  -8.868  1.00  0.71           C  
ATOM   2161  CD1 LEU A 301      20.768  52.336  -7.832  1.00  0.71           C  
ATOM   2162  CD2 LEU A 301      20.929  54.359  -9.258  1.00  0.71           C  
ATOM   2163  N   PHE A 302      17.951  49.521 -11.548  1.00  0.36           N  
ATOM   2164  CA  PHE A 302      16.976  48.758 -12.304  1.00  0.36           C  
ATOM   2165  C   PHE A 302      15.554  48.716 -11.712  1.00  0.36           C  
ATOM   2166  O   PHE A 302      14.581  48.698 -12.461  1.00  0.36           O  
ATOM   2167  CB  PHE A 302      17.009  49.064 -13.821  1.00  0.36           C  
ATOM   2168  CG  PHE A 302      18.247  48.489 -14.454  1.00  0.36           C  
ATOM   2169  CD1 PHE A 302      19.412  49.254 -14.623  1.00  0.36           C  
ATOM   2170  CD2 PHE A 302      18.247  47.155 -14.893  1.00  0.36           C  
ATOM   2171  CE1 PHE A 302      20.544  48.706 -15.241  1.00  0.36           C  
ATOM   2172  CE2 PHE A 302      19.375  46.604 -15.512  1.00  0.36           C  
ATOM   2173  CZ  PHE A 302      20.523  47.382 -15.694  1.00  0.36           C  
ATOM   2174  N   ASN A 303      15.444  48.584 -10.357  1.00  0.72           N  
ATOM   2175  CA  ASN A 303      14.272  48.753  -9.472  1.00  0.72           C  
ATOM   2176  C   ASN A 303      14.370  47.760  -8.307  1.00  0.72           C  
ATOM   2177  O   ASN A 303      13.368  47.321  -7.755  1.00  0.72           O  
ATOM   2178  CB  ASN A 303      12.845  48.700 -10.135  1.00  0.72           C  
ATOM   2179  CG  ASN A 303      11.639  49.127  -9.273  1.00  0.72           C  
ATOM   2180  OD1 ASN A 303      11.676  49.734  -8.200  1.00  0.72           O  
ATOM   2181  ND2 ASN A 303      10.439  48.772  -9.809  1.00  0.72           N  
ATOM   2182  N   ARG A 304      15.578  47.349  -7.874  1.00  0.71           N  
ATOM   2183  CA  ARG A 304      15.710  46.389  -6.799  1.00  0.71           C  
ATOM   2184  C   ARG A 304      15.513  47.046  -5.439  1.00  0.71           C  
ATOM   2185  O   ARG A 304      15.818  48.225  -5.246  1.00  0.71           O  
ATOM   2186  CB  ARG A 304      17.093  45.719  -6.876  1.00  0.71           C  
ATOM   2187  CG  ARG A 304      17.201  44.832  -8.127  1.00  0.71           C  
ATOM   2188  CD  ARG A 304      18.580  44.214  -8.268  1.00  0.71           C  
ATOM   2189  NE  ARG A 304      18.550  43.384  -9.506  1.00  0.71           N  
ATOM   2190  CZ  ARG A 304      19.658  42.888 -10.062  1.00  0.71           C  
ATOM   2191  NH1 ARG A 304      19.568  42.106 -11.128  1.00  0.71           N  
ATOM   2192  NH2 ARG A 304      20.843  42.991  -9.468  1.00  0.71           N  
ATOM   2193  N   LYS A 305      15.007  46.279  -4.455  1.00  0.77           N  
ATOM   2194  CA  LYS A 305      14.880  46.714  -3.091  1.00  0.77           C  
ATOM   2195  C   LYS A 305      15.701  45.849  -2.145  1.00  0.77           C  
ATOM   2196  O   LYS A 305      15.701  44.621  -2.220  1.00  0.77           O  
ATOM   2197  CB  LYS A 305      13.409  46.572  -2.681  1.00  0.77           C  
ATOM   2198  CG  LYS A 305      13.136  46.802  -1.203  1.00  0.77           C  
ATOM   2199  CD  LYS A 305      11.652  46.788  -0.923  1.00  0.77           C  
ATOM   2200  CE  LYS A 305      11.461  46.905   0.558  1.00  0.77           C  
ATOM   2201  NZ  LYS A 305      10.033  46.794   0.805  1.00  0.77           N  
ATOM   2202  N   LEU A 306      16.390  46.501  -1.194  1.00  0.80           N  
ATOM   2203  CA  LEU A 306      17.110  45.903  -0.095  1.00  0.80           C  
ATOM   2204  C   LEU A 306      16.427  46.376   1.197  1.00  0.80           C  
ATOM   2205  O   LEU A 306      16.208  47.576   1.375  1.00  0.80           O  
ATOM   2206  CB  LEU A 306      18.565  46.445  -0.194  1.00  0.80           C  
ATOM   2207  CG  LEU A 306      19.553  45.986   0.891  1.00  0.80           C  
ATOM   2208  CD1 LEU A 306      19.835  44.507   0.709  1.00  0.80           C  
ATOM   2209  CD2 LEU A 306      20.889  46.747   0.896  1.00  0.80           C  
ATOM   2210  N   ARG A 307      16.030  45.462   2.122  1.00  0.74           N  
ATOM   2211  CA  ARG A 307      15.384  45.852   3.368  1.00  0.74           C  
ATOM   2212  C   ARG A 307      15.897  45.089   4.580  1.00  0.74           C  
ATOM   2213  O   ARG A 307      16.107  43.878   4.556  1.00  0.74           O  
ATOM   2214  CB  ARG A 307      13.824  45.796   3.316  1.00  0.74           C  
ATOM   2215  CG  ARG A 307      13.191  44.382   3.244  1.00  0.74           C  
ATOM   2216  CD  ARG A 307      11.654  44.276   3.294  1.00  0.74           C  
ATOM   2217  NE  ARG A 307      11.188  44.975   4.551  1.00  0.74           N  
ATOM   2218  CZ  ARG A 307       9.915  45.295   4.822  1.00  0.74           C  
ATOM   2219  NH1 ARG A 307       9.607  45.829   6.005  1.00  0.74           N  
ATOM   2220  NH2 ARG A 307       8.953  45.129   3.917  1.00  0.74           N  
ATOM   2221  N   GLY A 308      16.117  45.812   5.695  1.00  0.81           N  
ATOM   2222  CA  GLY A 308      16.404  45.225   6.998  1.00  0.81           C  
ATOM   2223  C   GLY A 308      15.178  44.644   7.663  1.00  0.81           C  
ATOM   2224  O   GLY A 308      14.078  45.179   7.526  1.00  0.81           O  
ATOM   2225  N   ILE A 309      15.337  43.520   8.398  1.00  0.83           N  
ATOM   2226  CA  ILE A 309      14.243  42.838   9.075  1.00  0.83           C  
ATOM   2227  C   ILE A 309      14.656  42.403  10.494  1.00  0.83           C  
ATOM   2228  O   ILE A 309      15.608  41.647  10.684  1.00  0.83           O  
ATOM   2229  CB  ILE A 309      13.784  41.626   8.257  1.00  0.83           C  
ATOM   2230  CG1 ILE A 309      13.292  42.041   6.849  1.00  0.83           C  
ATOM   2231  CG2 ILE A 309      12.675  40.871   9.020  1.00  0.83           C  
ATOM   2232  CD1 ILE A 309      12.892  40.848   5.974  1.00  0.83           C  
ATOM   2233  N   VAL A 310      13.902  42.828  11.540  1.00  0.86           N  
ATOM   2234  CA  VAL A 310      14.076  42.355  12.912  1.00  0.86           C  
ATOM   2235  C   VAL A 310      12.917  41.419  13.233  1.00  0.86           C  
ATOM   2236  O   VAL A 310      11.753  41.771  13.022  1.00  0.86           O  
ATOM   2237  CB  VAL A 310      14.065  43.484  13.946  1.00  0.86           C  
ATOM   2238  CG1 VAL A 310      14.388  42.955  15.358  1.00  0.86           C  
ATOM   2239  CG2 VAL A 310      15.098  44.548  13.574  1.00  0.86           C  
ATOM   2240  N   GLU A 311      13.205  40.180  13.710  1.00  0.84           N  
ATOM   2241  CA  GLU A 311      12.236  39.230  14.259  1.00  0.84           C  
ATOM   2242  C   GLU A 311      11.037  38.935  13.351  1.00  0.84           C  
ATOM   2243  O   GLU A 311       9.925  38.644  13.782  1.00  0.84           O  
ATOM   2244  CB  GLU A 311      11.788  39.655  15.674  1.00  0.84           C  
ATOM   2245  CG  GLU A 311      12.917  39.700  16.742  1.00  0.84           C  
ATOM   2246  CD  GLU A 311      13.249  38.370  17.429  1.00  0.84           C  
ATOM   2247  OE1 GLU A 311      12.456  37.399  17.335  1.00  0.84           O  
ATOM   2248  OE2 GLU A 311      14.325  38.350  18.085  1.00  0.84           O  
ATOM   2249  N   GLY A 312      11.231  39.014  12.015  1.00  0.89           N  
ATOM   2250  CA  GLY A 312      10.169  38.722  11.058  1.00  0.89           C  
ATOM   2251  C   GLY A 312       9.080  39.784  10.892  1.00  0.89           C  
ATOM   2252  O   GLY A 312       8.079  39.537  10.231  1.00  0.89           O  
ATOM   2253  N   GLN A 313       9.227  40.981  11.505  1.00  0.82           N  
ATOM   2254  CA  GLN A 313       8.349  42.158  11.369  1.00  0.82           C  
ATOM   2255  C   GLN A 313       6.881  42.011  11.735  1.00  0.82           C  
ATOM   2256  O   GLN A 313       6.042  42.771  11.262  1.00  0.82           O  
ATOM   2257  CB  GLN A 313       8.354  42.792   9.951  1.00  0.82           C  
ATOM   2258  CG  GLN A 313       9.700  43.405   9.547  1.00  0.82           C  
ATOM   2259  CD  GLN A 313      10.065  44.667  10.336  1.00  0.82           C  
ATOM   2260  OE1 GLN A 313      11.156  44.721  10.908  1.00  0.82           O  
ATOM   2261  NE2 GLN A 313       9.173  45.685  10.383  1.00  0.82           N  
ATOM   2262  N   SER A 314       6.498  41.061  12.590  1.00  0.85           N  
ATOM   2263  CA  SER A 314       5.096  40.955  12.939  1.00  0.85           C  
ATOM   2264  C   SER A 314       4.824  41.511  14.299  1.00  0.85           C  
ATOM   2265  O   SER A 314       5.582  42.246  14.930  1.00  0.85           O  
ATOM   2266  CB  SER A 314       4.550  39.493  12.886  1.00  0.85           C  
ATOM   2267  OG  SER A 314       5.064  38.654  13.926  1.00  0.85           O  
ATOM   2268  N   ILE A 315       3.658  41.101  14.770  1.00  0.85           N  
ATOM   2269  CA  ILE A 315       3.206  41.222  16.098  1.00  0.85           C  
ATOM   2270  C   ILE A 315       3.066  39.802  16.574  1.00  0.85           C  
ATOM   2271  O   ILE A 315       2.248  39.026  16.080  1.00  0.85           O  
ATOM   2272  CB  ILE A 315       1.872  41.898  16.050  1.00  0.85           C  
ATOM   2273  CG1 ILE A 315       1.983  43.287  15.383  1.00  0.85           C  
ATOM   2274  CG2 ILE A 315       1.363  42.020  17.480  1.00  0.85           C  
ATOM   2275  CD1 ILE A 315       1.438  43.355  13.947  1.00  0.85           C  
ATOM   2276  N   SER A 316       3.912  39.436  17.539  1.00  0.89           N  
ATOM   2277  CA  SER A 316       4.105  38.094  18.057  1.00  0.89           C  
ATOM   2278  C   SER A 316       2.886  37.432  18.645  1.00  0.89           C  
ATOM   2279  O   SER A 316       2.624  36.263  18.378  1.00  0.89           O  
ATOM   2280  CB  SER A 316       5.250  38.112  19.080  1.00  0.89           C  
ATOM   2281  OG  SER A 316       6.401  38.639  18.404  1.00  0.89           O  
ATOM   2282  N   ASP A 317       2.076  38.194  19.392  1.00  0.85           N  
ATOM   2283  CA  ASP A 317       0.808  37.812  19.956  1.00  0.85           C  
ATOM   2284  C   ASP A 317      -0.202  37.337  18.899  1.00  0.85           C  
ATOM   2285  O   ASP A 317      -0.972  36.408  19.123  1.00  0.85           O  
ATOM   2286  CB  ASP A 317       0.300  39.063  20.718  1.00  0.85           C  
ATOM   2287  CG  ASP A 317       1.149  39.448  21.930  1.00  0.85           C  
ATOM   2288  OD1 ASP A 317       2.018  38.643  22.339  1.00  0.85           O  
ATOM   2289  OD2 ASP A 317       0.976  40.604  22.396  1.00  0.85           O  
ATOM   2290  N   ILE A 318      -0.168  37.949  17.692  1.00  0.80           N  
ATOM   2291  CA  ILE A 318      -0.952  37.545  16.533  1.00  0.80           C  
ATOM   2292  C   ILE A 318      -0.281  36.394  15.787  1.00  0.80           C  
ATOM   2293  O   ILE A 318      -0.885  35.372  15.467  1.00  0.80           O  
ATOM   2294  CB  ILE A 318      -1.124  38.725  15.565  1.00  0.80           C  
ATOM   2295  CG1 ILE A 318      -1.962  39.843  16.224  1.00  0.80           C  
ATOM   2296  CG2 ILE A 318      -1.766  38.266  14.231  1.00  0.80           C  
ATOM   2297  CD1 ILE A 318      -2.003  41.126  15.388  1.00  0.80           C  
ATOM   2298  N   PHE A 319       1.015  36.547  15.450  1.00  0.85           N  
ATOM   2299  CA  PHE A 319       1.718  35.638  14.561  1.00  0.85           C  
ATOM   2300  C   PHE A 319       2.093  34.273  15.129  1.00  0.85           C  
ATOM   2301  O   PHE A 319       1.944  33.264  14.443  1.00  0.85           O  
ATOM   2302  CB  PHE A 319       2.960  36.349  13.982  1.00  0.85           C  
ATOM   2303  CG  PHE A 319       3.580  35.651  12.795  1.00  0.85           C  
ATOM   2304  CD1 PHE A 319       2.826  35.342  11.651  1.00  0.85           C  
ATOM   2305  CD2 PHE A 319       4.948  35.339  12.797  1.00  0.85           C  
ATOM   2306  CE1 PHE A 319       3.424  34.735  10.541  1.00  0.85           C  
ATOM   2307  CE2 PHE A 319       5.547  34.731  11.688  1.00  0.85           C  
ATOM   2308  CZ  PHE A 319       4.788  34.431  10.555  1.00  0.85           C  
ATOM   2309  N   ILE A 320       2.572  34.187  16.391  1.00  0.87           N  
ATOM   2310  CA  ILE A 320       2.933  32.919  17.020  1.00  0.87           C  
ATOM   2311  C   ILE A 320       1.751  31.954  17.095  1.00  0.87           C  
ATOM   2312  O   ILE A 320       1.934  30.794  16.713  1.00  0.87           O  
ATOM   2313  CB  ILE A 320       3.613  33.114  18.388  1.00  0.87           C  
ATOM   2314  CG1 ILE A 320       5.087  33.568  18.228  1.00  0.87           C  
ATOM   2315  CG2 ILE A 320       3.507  31.850  19.279  1.00  0.87           C  
ATOM   2316  CD1 ILE A 320       5.720  34.106  19.523  1.00  0.87           C  
ATOM   2317  N   PRO A 321       0.522  32.322  17.481  1.00  0.84           N  
ATOM   2318  CA  PRO A 321      -0.611  31.414  17.389  1.00  0.84           C  
ATOM   2319  C   PRO A 321      -0.943  30.984  15.965  1.00  0.84           C  
ATOM   2320  O   PRO A 321      -1.382  29.851  15.781  1.00  0.84           O  
ATOM   2321  CB  PRO A 321      -1.773  32.161  18.065  1.00  0.84           C  
ATOM   2322  CG  PRO A 321      -1.107  33.185  18.987  1.00  0.84           C  
ATOM   2323  CD  PRO A 321       0.192  33.521  18.260  1.00  0.84           C  
ATOM   2324  N   ARG A 322      -0.739  31.849  14.940  1.00  0.77           N  
ATOM   2325  CA  ARG A 322      -0.910  31.483  13.535  1.00  0.77           C  
ATOM   2326  C   ARG A 322       0.050  30.380  13.081  1.00  0.77           C  
ATOM   2327  O   ARG A 322      -0.347  29.449  12.381  1.00  0.77           O  
ATOM   2328  CB  ARG A 322      -0.796  32.694  12.562  1.00  0.77           C  
ATOM   2329  CG  ARG A 322      -1.966  33.696  12.653  1.00  0.77           C  
ATOM   2330  CD  ARG A 322      -1.834  34.856  11.657  1.00  0.77           C  
ATOM   2331  NE  ARG A 322      -3.035  35.739  11.847  1.00  0.77           N  
ATOM   2332  CZ  ARG A 322      -3.200  36.933  11.259  1.00  0.77           C  
ATOM   2333  NH1 ARG A 322      -4.301  37.642  11.502  1.00  0.77           N  
ATOM   2334  NH2 ARG A 322      -2.280  37.440  10.442  1.00  0.77           N  
ATOM   2335  N   LEU A 323       1.338  30.445  13.491  1.00  0.87           N  
ATOM   2336  CA  LEU A 323       2.314  29.392  13.234  1.00  0.87           C  
ATOM   2337  C   LEU A 323       2.011  28.068  13.928  1.00  0.87           C  
ATOM   2338  O   LEU A 323       2.163  27.002  13.330  1.00  0.87           O  
ATOM   2339  CB  LEU A 323       3.759  29.803  13.604  1.00  0.87           C  
ATOM   2340  CG  LEU A 323       4.316  31.030  12.855  1.00  0.87           C  
ATOM   2341  CD1 LEU A 323       5.757  31.297  13.321  1.00  0.87           C  
ATOM   2342  CD2 LEU A 323       4.273  30.855  11.327  1.00  0.87           C  
ATOM   2343  N   VAL A 324       1.553  28.103  15.207  1.00  0.87           N  
ATOM   2344  CA  VAL A 324       1.098  26.918  15.943  1.00  0.87           C  
ATOM   2345  C   VAL A 324      -0.064  26.256  15.243  1.00  0.87           C  
ATOM   2346  O   VAL A 324      -0.079  25.037  15.069  1.00  0.87           O  
ATOM   2347  CB  VAL A 324       0.683  27.190  17.397  1.00  0.87           C  
ATOM   2348  CG1 VAL A 324       0.164  25.902  18.088  1.00  0.87           C  
ATOM   2349  CG2 VAL A 324       1.889  27.725  18.189  1.00  0.87           C  
ATOM   2350  N   GLU A 325      -1.053  27.052  14.778  1.00  0.79           N  
ATOM   2351  CA  GLU A 325      -2.164  26.515  14.027  1.00  0.79           C  
ATOM   2352  C   GLU A 325      -1.697  25.848  12.739  1.00  0.79           C  
ATOM   2353  O   GLU A 325      -1.963  24.674  12.503  1.00  0.79           O  
ATOM   2354  CB  GLU A 325      -3.228  27.605  13.753  1.00  0.79           C  
ATOM   2355  CG  GLU A 325      -4.525  27.064  13.096  1.00  0.79           C  
ATOM   2356  CD  GLU A 325      -5.267  25.982  13.895  1.00  0.79           C  
ATOM   2357  OE1 GLU A 325      -6.168  25.367  13.271  1.00  0.79           O  
ATOM   2358  OE2 GLU A 325      -4.963  25.719  15.095  1.00  0.79           O  
ATOM   2359  N   LEU A 326      -0.857  26.539  11.932  1.00  0.84           N  
ATOM   2360  CA  LEU A 326      -0.321  25.995  10.689  1.00  0.84           C  
ATOM   2361  C   LEU A 326       0.457  24.685  10.851  1.00  0.84           C  
ATOM   2362  O   LEU A 326       0.338  23.776  10.025  1.00  0.84           O  
ATOM   2363  CB  LEU A 326       0.563  27.027   9.938  1.00  0.84           C  
ATOM   2364  CG  LEU A 326      -0.210  28.150   9.210  1.00  0.84           C  
ATOM   2365  CD1 LEU A 326       0.764  29.231   8.704  1.00  0.84           C  
ATOM   2366  CD2 LEU A 326      -1.060  27.617   8.040  1.00  0.84           C  
ATOM   2367  N   TYR A 327       1.236  24.548  11.946  1.00  0.84           N  
ATOM   2368  CA  TYR A 327       1.833  23.298  12.380  1.00  0.84           C  
ATOM   2369  C   TYR A 327       0.817  22.182  12.680  1.00  0.84           C  
ATOM   2370  O   TYR A 327       0.956  21.083  12.151  1.00  0.84           O  
ATOM   2371  CB  TYR A 327       2.743  23.590  13.610  1.00  0.84           C  
ATOM   2372  CG  TYR A 327       3.245  22.344  14.298  1.00  0.84           C  
ATOM   2373  CD1 TYR A 327       4.221  21.532  13.709  1.00  0.84           C  
ATOM   2374  CD2 TYR A 327       2.651  21.920  15.499  1.00  0.84           C  
ATOM   2375  CE1 TYR A 327       4.625  20.341  14.323  1.00  0.84           C  
ATOM   2376  CE2 TYR A 327       3.048  20.724  16.113  1.00  0.84           C  
ATOM   2377  CZ  TYR A 327       4.054  19.946  15.533  1.00  0.84           C  
ATOM   2378  OH  TYR A 327       4.490  18.761  16.150  1.00  0.84           O  
ATOM   2379  N   ARG A 328      -0.259  22.441  13.470  1.00  0.77           N  
ATOM   2380  CA  ARG A 328      -1.273  21.441  13.826  1.00  0.77           C  
ATOM   2381  C   ARG A 328      -2.005  20.878  12.627  1.00  0.77           C  
ATOM   2382  O   ARG A 328      -2.415  19.722  12.596  1.00  0.77           O  
ATOM   2383  CB  ARG A 328      -2.363  21.955  14.804  1.00  0.77           C  
ATOM   2384  CG  ARG A 328      -1.883  22.214  16.242  1.00  0.77           C  
ATOM   2385  CD  ARG A 328      -3.032  22.112  17.255  1.00  0.77           C  
ATOM   2386  NE  ARG A 328      -3.992  23.229  16.981  1.00  0.77           N  
ATOM   2387  CZ  ARG A 328      -5.184  23.376  17.578  1.00  0.77           C  
ATOM   2388  NH1 ARG A 328      -5.948  24.386  17.176  1.00  0.77           N  
ATOM   2389  NH2 ARG A 328      -5.609  22.546  18.530  1.00  0.77           N  
ATOM   2390  N   GLN A 329      -2.165  21.701  11.586  1.00  0.80           N  
ATOM   2391  CA  GLN A 329      -2.812  21.292  10.366  1.00  0.80           C  
ATOM   2392  C   GLN A 329      -1.900  20.524   9.414  1.00  0.80           C  
ATOM   2393  O   GLN A 329      -2.336  20.078   8.356  1.00  0.80           O  
ATOM   2394  CB  GLN A 329      -3.311  22.549   9.633  1.00  0.80           C  
ATOM   2395  CG  GLN A 329      -4.285  23.405  10.468  1.00  0.80           C  
ATOM   2396  CD  GLN A 329      -4.962  24.433   9.574  1.00  0.80           C  
ATOM   2397  OE1 GLN A 329      -4.306  25.272   8.954  1.00  0.80           O  
ATOM   2398  NE2 GLN A 329      -6.302  24.351   9.420  1.00  0.80           N  
ATOM   2399  N   GLY A 330      -0.604  20.366   9.763  1.00  0.87           N  
ATOM   2400  CA  GLY A 330       0.378  19.635   8.967  1.00  0.87           C  
ATOM   2401  C   GLY A 330       1.052  20.446   7.892  1.00  0.87           C  
ATOM   2402  O   GLY A 330       1.727  19.909   7.021  1.00  0.87           O  
ATOM   2403  N   LYS A 331       0.889  21.780   7.920  1.00  0.79           N  
ATOM   2404  CA  LYS A 331       1.312  22.650   6.835  1.00  0.79           C  
ATOM   2405  C   LYS A 331       2.594  23.402   7.144  1.00  0.79           C  
ATOM   2406  O   LYS A 331       3.074  24.184   6.330  1.00  0.79           O  
ATOM   2407  CB  LYS A 331       0.210  23.686   6.507  1.00  0.79           C  
ATOM   2408  CG  LYS A 331      -1.045  23.028   5.911  1.00  0.79           C  
ATOM   2409  CD  LYS A 331      -2.078  24.060   5.422  1.00  0.79           C  
ATOM   2410  CE  LYS A 331      -3.248  24.169   6.392  1.00  0.79           C  
ATOM   2411  NZ  LYS A 331      -4.014  25.429   6.241  1.00  0.79           N  
ATOM   2412  N   PHE A 332       3.198  23.177   8.322  1.00  0.85           N  
ATOM   2413  CA  PHE A 332       4.394  23.899   8.728  1.00  0.85           C  
ATOM   2414  C   PHE A 332       5.221  23.055   9.715  1.00  0.85           C  
ATOM   2415  O   PHE A 332       5.142  23.268  10.926  1.00  0.85           O  
ATOM   2416  CB  PHE A 332       3.984  25.290   9.298  1.00  0.85           C  
ATOM   2417  CG  PHE A 332       5.132  26.149   9.745  1.00  0.85           C  
ATOM   2418  CD1 PHE A 332       5.996  26.748   8.818  1.00  0.85           C  
ATOM   2419  CD2 PHE A 332       5.324  26.399  11.113  1.00  0.85           C  
ATOM   2420  CE1 PHE A 332       7.023  27.598   9.248  1.00  0.85           C  
ATOM   2421  CE2 PHE A 332       6.356  27.239  11.545  1.00  0.85           C  
ATOM   2422  CZ  PHE A 332       7.200  27.847  10.611  1.00  0.85           C  
ATOM   2423  N   PRO A 333       6.039  22.091   9.280  1.00  0.86           N  
ATOM   2424  CA  PRO A 333       6.539  21.054  10.173  1.00  0.86           C  
ATOM   2425  C   PRO A 333       7.936  21.451  10.639  1.00  0.86           C  
ATOM   2426  O   PRO A 333       8.940  20.873  10.219  1.00  0.86           O  
ATOM   2427  CB  PRO A 333       6.572  19.793   9.284  1.00  0.86           C  
ATOM   2428  CG  PRO A 333       6.871  20.336   7.886  1.00  0.86           C  
ATOM   2429  CD  PRO A 333       6.140  21.681   7.881  1.00  0.86           C  
ATOM   2430  N   PHE A 334       8.010  22.467  11.534  1.00  0.89           N  
ATOM   2431  CA  PHE A 334       9.246  22.997  12.102  1.00  0.89           C  
ATOM   2432  C   PHE A 334       9.901  22.068  13.119  1.00  0.89           C  
ATOM   2433  O   PHE A 334      11.079  22.217  13.448  1.00  0.89           O  
ATOM   2434  CB  PHE A 334       9.069  24.439  12.696  1.00  0.89           C  
ATOM   2435  CG  PHE A 334       8.352  24.456  14.021  1.00  0.89           C  
ATOM   2436  CD1 PHE A 334       6.955  24.353  14.103  1.00  0.89           C  
ATOM   2437  CD2 PHE A 334       9.103  24.461  15.208  1.00  0.89           C  
ATOM   2438  CE1 PHE A 334       6.325  24.184  15.343  1.00  0.89           C  
ATOM   2439  CE2 PHE A 334       8.475  24.309  16.446  1.00  0.89           C  
ATOM   2440  CZ  PHE A 334       7.089  24.150  16.512  1.00  0.89           C  
ATOM   2441  N   ASP A 335       9.160  21.054  13.602  1.00  0.87           N  
ATOM   2442  CA  ASP A 335       9.627  20.016  14.501  1.00  0.87           C  
ATOM   2443  C   ASP A 335      10.799  19.215  13.909  1.00  0.87           C  
ATOM   2444  O   ASP A 335      11.678  18.739  14.625  1.00  0.87           O  
ATOM   2445  CB  ASP A 335       8.440  19.133  14.998  1.00  0.87           C  
ATOM   2446  CG  ASP A 335       7.762  18.353  13.878  1.00  0.87           C  
ATOM   2447  OD1 ASP A 335       7.645  18.902  12.747  1.00  0.87           O  
ATOM   2448  OD2 ASP A 335       7.346  17.200  14.147  1.00  0.87           O  
ATOM   2449  N   LYS A 336      10.903  19.136  12.560  1.00  0.83           N  
ATOM   2450  CA  LYS A 336      12.012  18.493  11.873  1.00  0.83           C  
ATOM   2451  C   LYS A 336      13.366  19.181  12.031  1.00  0.83           C  
ATOM   2452  O   LYS A 336      14.393  18.612  11.672  1.00  0.83           O  
ATOM   2453  CB  LYS A 336      11.714  18.285  10.371  1.00  0.83           C  
ATOM   2454  CG  LYS A 336      10.572  17.285  10.143  1.00  0.83           C  
ATOM   2455  CD  LYS A 336      10.409  16.970   8.650  1.00  0.83           C  
ATOM   2456  CE  LYS A 336       9.312  15.949   8.354  1.00  0.83           C  
ATOM   2457  NZ  LYS A 336       9.206  15.733   6.891  1.00  0.83           N  
ATOM   2458  N   LEU A 337      13.426  20.410  12.590  1.00  0.90           N  
ATOM   2459  CA  LEU A 337      14.687  21.106  12.797  1.00  0.90           C  
ATOM   2460  C   LEU A 337      15.270  20.845  14.199  1.00  0.90           C  
ATOM   2461  O   LEU A 337      16.362  21.303  14.540  1.00  0.90           O  
ATOM   2462  CB  LEU A 337      14.506  22.642  12.621  1.00  0.90           C  
ATOM   2463  CG  LEU A 337      13.729  23.091  11.359  1.00  0.90           C  
ATOM   2464  CD1 LEU A 337      13.540  24.620  11.350  1.00  0.90           C  
ATOM   2465  CD2 LEU A 337      14.374  22.611  10.049  1.00  0.90           C  
ATOM   2466  N   ILE A 338      14.547  20.096  15.055  1.00  0.90           N  
ATOM   2467  CA  ILE A 338      14.730  20.087  16.499  1.00  0.90           C  
ATOM   2468  C   ILE A 338      15.461  18.863  17.024  1.00  0.90           C  
ATOM   2469  O   ILE A 338      15.189  17.727  16.644  1.00  0.90           O  
ATOM   2470  CB  ILE A 338      13.392  20.286  17.192  1.00  0.90           C  
ATOM   2471  CG1 ILE A 338      12.964  21.743  16.896  1.00  0.90           C  
ATOM   2472  CG2 ILE A 338      13.449  19.981  18.712  1.00  0.90           C  
ATOM   2473  CD1 ILE A 338      11.570  22.054  17.420  1.00  0.90           C  
ATOM   2474  N   LYS A 339      16.412  19.070  17.966  1.00  0.85           N  
ATOM   2475  CA  LYS A 339      16.978  17.996  18.763  1.00  0.85           C  
ATOM   2476  C   LYS A 339      17.045  18.429  20.228  1.00  0.85           C  
ATOM   2477  O   LYS A 339      17.514  19.515  20.565  1.00  0.85           O  
ATOM   2478  CB  LYS A 339      18.379  17.582  18.247  1.00  0.85           C  
ATOM   2479  CG  LYS A 339      19.046  16.413  18.994  1.00  0.85           C  
ATOM   2480  CD  LYS A 339      20.508  16.250  18.546  1.00  0.85           C  
ATOM   2481  CE  LYS A 339      21.205  14.973  19.027  1.00  0.85           C  
ATOM   2482  NZ  LYS A 339      21.331  14.959  20.505  1.00  0.85           N  
ATOM   2483  N   PHE A 340      16.546  17.569  21.144  1.00  0.89           N  
ATOM   2484  CA  PHE A 340      16.529  17.799  22.580  1.00  0.89           C  
ATOM   2485  C   PHE A 340      17.840  17.397  23.256  1.00  0.89           C  
ATOM   2486  O   PHE A 340      18.479  16.411  22.879  1.00  0.89           O  
ATOM   2487  CB  PHE A 340      15.384  17.007  23.273  1.00  0.89           C  
ATOM   2488  CG  PHE A 340      14.020  17.498  22.862  1.00  0.89           C  
ATOM   2489  CD1 PHE A 340      13.524  18.714  23.362  1.00  0.89           C  
ATOM   2490  CD2 PHE A 340      13.198  16.739  22.012  1.00  0.89           C  
ATOM   2491  CE1 PHE A 340      12.230  19.147  23.048  1.00  0.89           C  
ATOM   2492  CE2 PHE A 340      11.905  17.174  21.690  1.00  0.89           C  
ATOM   2493  CZ  PHE A 340      11.416  18.374  22.216  1.00  0.89           C  
ATOM   2494  N   TYR A 341      18.232  18.182  24.287  1.00  0.87           N  
ATOM   2495  CA  TYR A 341      19.396  17.983  25.152  1.00  0.87           C  
ATOM   2496  C   TYR A 341      18.928  18.142  26.623  1.00  0.87           C  
ATOM   2497  O   TYR A 341      18.102  19.023  26.876  1.00  0.87           O  
ATOM   2498  CB  TYR A 341      20.530  19.022  24.875  1.00  0.87           C  
ATOM   2499  CG  TYR A 341      21.145  18.883  23.499  1.00  0.87           C  
ATOM   2500  CD1 TYR A 341      20.491  19.377  22.356  1.00  0.87           C  
ATOM   2501  CD2 TYR A 341      22.419  18.309  23.333  1.00  0.87           C  
ATOM   2502  CE1 TYR A 341      21.065  19.256  21.084  1.00  0.87           C  
ATOM   2503  CE2 TYR A 341      23.023  18.246  22.066  1.00  0.87           C  
ATOM   2504  CZ  TYR A 341      22.341  18.716  20.944  1.00  0.87           C  
ATOM   2505  OH  TYR A 341      22.934  18.679  19.671  1.00  0.87           O  
ATOM   2506  N   PRO A 342      19.319  17.336  27.627  1.00  0.82           N  
ATOM   2507  CA  PRO A 342      19.208  17.681  29.061  1.00  0.82           C  
ATOM   2508  C   PRO A 342      19.869  18.982  29.445  1.00  0.82           C  
ATOM   2509  O   PRO A 342      20.736  19.452  28.713  1.00  0.82           O  
ATOM   2510  CB  PRO A 342      19.941  16.541  29.796  1.00  0.82           C  
ATOM   2511  CG  PRO A 342      20.214  15.459  28.752  1.00  0.82           C  
ATOM   2512  CD  PRO A 342      20.266  16.235  27.445  1.00  0.82           C  
ATOM   2513  N   PHE A 343      19.518  19.517  30.643  1.00  0.77           N  
ATOM   2514  CA  PHE A 343      20.068  20.742  31.209  1.00  0.77           C  
ATOM   2515  C   PHE A 343      21.601  20.743  31.386  1.00  0.77           C  
ATOM   2516  O   PHE A 343      22.269  21.739  31.109  1.00  0.77           O  
ATOM   2517  CB  PHE A 343      19.328  21.151  32.533  1.00  0.77           C  
ATOM   2518  CG  PHE A 343      19.429  22.635  32.904  1.00  0.77           C  
ATOM   2519  CD1 PHE A 343      20.003  23.609  32.058  1.00  0.77           C  
ATOM   2520  CD2 PHE A 343      18.859  23.096  34.111  1.00  0.77           C  
ATOM   2521  CE1 PHE A 343      19.937  24.972  32.350  1.00  0.77           C  
ATOM   2522  CE2 PHE A 343      18.838  24.461  34.434  1.00  0.77           C  
ATOM   2523  CZ  PHE A 343      19.350  25.400  33.538  1.00  0.77           C  
ATOM   2524  N   ASP A 344      22.223  19.623  31.803  1.00  0.76           N  
ATOM   2525  CA  ASP A 344      23.648  19.515  32.061  1.00  0.76           C  
ATOM   2526  C   ASP A 344      24.489  19.304  30.780  1.00  0.76           C  
ATOM   2527  O   ASP A 344      25.720  19.372  30.806  1.00  0.76           O  
ATOM   2528  CB  ASP A 344      23.873  18.458  33.192  1.00  0.76           C  
ATOM   2529  CG  ASP A 344      23.278  17.085  32.908  1.00  0.76           C  
ATOM   2530  OD1 ASP A 344      22.814  16.848  31.764  1.00  0.76           O  
ATOM   2531  OD2 ASP A 344      23.217  16.292  33.882  1.00  0.76           O  
ATOM   2532  N   GLU A 345      23.838  19.159  29.595  1.00  0.77           N  
ATOM   2533  CA  GLU A 345      24.510  19.061  28.305  1.00  0.77           C  
ATOM   2534  C   GLU A 345      24.455  20.377  27.516  1.00  0.77           C  
ATOM   2535  O   GLU A 345      24.792  20.433  26.335  1.00  0.77           O  
ATOM   2536  CB  GLU A 345      23.944  17.929  27.417  1.00  0.77           C  
ATOM   2537  CG  GLU A 345      23.977  16.513  28.048  1.00  0.77           C  
ATOM   2538  CD  GLU A 345      23.655  15.426  27.013  1.00  0.77           C  
ATOM   2539  OE1 GLU A 345      23.514  15.754  25.794  1.00  0.77           O  
ATOM   2540  OE2 GLU A 345      23.505  14.250  27.446  1.00  0.77           O  
ATOM   2541  N   ILE A 346      24.076  21.515  28.148  1.00  0.83           N  
ATOM   2542  CA  ILE A 346      23.917  22.814  27.478  1.00  0.83           C  
ATOM   2543  C   ILE A 346      25.132  23.318  26.690  1.00  0.83           C  
ATOM   2544  O   ILE A 346      25.005  23.843  25.586  1.00  0.83           O  
ATOM   2545  CB  ILE A 346      23.416  23.918  28.423  1.00  0.83           C  
ATOM   2546  CG1 ILE A 346      23.005  25.210  27.650  1.00  0.83           C  
ATOM   2547  CG2 ILE A 346      24.408  24.169  29.584  1.00  0.83           C  
ATOM   2548  CD1 ILE A 346      22.595  26.400  28.526  1.00  0.83           C  
ATOM   2549  N   ASN A 347      26.360  23.112  27.212  1.00  0.81           N  
ATOM   2550  CA  ASN A 347      27.613  23.393  26.518  1.00  0.81           C  
ATOM   2551  C   ASN A 347      27.766  22.590  25.220  1.00  0.81           C  
ATOM   2552  O   ASN A 347      28.196  23.119  24.199  1.00  0.81           O  
ATOM   2553  CB  ASN A 347      28.829  23.178  27.464  1.00  0.81           C  
ATOM   2554  CG  ASN A 347      28.848  24.286  28.519  1.00  0.81           C  
ATOM   2555  OD1 ASN A 347      28.979  25.461  28.170  1.00  0.81           O  
ATOM   2556  ND2 ASN A 347      28.717  23.946  29.823  1.00  0.81           N  
ATOM   2557  N   ARG A 348      27.354  21.301  25.215  1.00  0.78           N  
ATOM   2558  CA  ARG A 348      27.374  20.462  24.028  1.00  0.78           C  
ATOM   2559  C   ARG A 348      26.414  20.962  22.964  1.00  0.78           C  
ATOM   2560  O   ARG A 348      26.707  20.953  21.771  1.00  0.78           O  
ATOM   2561  CB  ARG A 348      27.071  18.975  24.355  1.00  0.78           C  
ATOM   2562  CG  ARG A 348      28.055  18.311  25.338  1.00  0.78           C  
ATOM   2563  CD  ARG A 348      29.512  18.551  24.966  1.00  0.78           C  
ATOM   2564  NE  ARG A 348      30.321  17.741  25.915  1.00  0.78           N  
ATOM   2565  CZ  ARG A 348      31.654  17.846  25.965  1.00  0.78           C  
ATOM   2566  NH1 ARG A 348      32.313  17.085  26.839  1.00  0.78           N  
ATOM   2567  NH2 ARG A 348      32.318  18.681  25.167  1.00  0.78           N  
ATOM   2568  N   ALA A 349      25.246  21.480  23.393  1.00  0.91           N  
ATOM   2569  CA  ALA A 349      24.252  22.026  22.496  1.00  0.91           C  
ATOM   2570  C   ALA A 349      24.741  23.214  21.653  1.00  0.91           C  
ATOM   2571  O   ALA A 349      24.359  23.363  20.492  1.00  0.91           O  
ATOM   2572  CB  ALA A 349      22.977  22.401  23.277  1.00  0.91           C  
ATOM   2573  N   ALA A 350      25.610  24.081  22.233  1.00  0.90           N  
ATOM   2574  CA  ALA A 350      26.346  25.118  21.523  1.00  0.90           C  
ATOM   2575  C   ALA A 350      27.357  24.598  20.497  1.00  0.90           C  
ATOM   2576  O   ALA A 350      27.413  25.081  19.369  1.00  0.90           O  
ATOM   2577  CB  ALA A 350      27.092  26.020  22.532  1.00  0.90           C  
ATOM   2578  N   GLU A 351      28.162  23.571  20.857  1.00  0.82           N  
ATOM   2579  CA  GLU A 351      29.148  22.960  19.974  1.00  0.82           C  
ATOM   2580  C   GLU A 351      28.539  22.331  18.712  1.00  0.82           C  
ATOM   2581  O   GLU A 351      29.030  22.507  17.591  1.00  0.82           O  
ATOM   2582  CB  GLU A 351      29.933  21.849  20.738  1.00  0.82           C  
ATOM   2583  CG  GLU A 351      30.919  22.369  21.822  1.00  0.82           C  
ATOM   2584  CD  GLU A 351      31.651  21.282  22.628  1.00  0.82           C  
ATOM   2585  OE1 GLU A 351      32.888  21.426  22.803  1.00  0.82           O  
ATOM   2586  OE2 GLU A 351      31.025  20.298  23.112  1.00  0.82           O  
ATOM   2587  N   ASP A 352      27.431  21.580  18.876  1.00  0.84           N  
ATOM   2588  CA  ASP A 352      26.714  20.913  17.801  1.00  0.84           C  
ATOM   2589  C   ASP A 352      26.058  21.865  16.794  1.00  0.84           C  
ATOM   2590  O   ASP A 352      26.040  21.602  15.585  1.00  0.84           O  
ATOM   2591  CB  ASP A 352      25.644  19.941  18.355  1.00  0.84           C  
ATOM   2592  CG  ASP A 352      26.247  18.766  19.116  1.00  0.84           C  
ATOM   2593  OD1 ASP A 352      27.482  18.548  19.053  1.00  0.84           O  
ATOM   2594  OD2 ASP A 352      25.418  18.035  19.727  1.00  0.84           O  
ATOM   2595  N   SER A 353      25.478  22.997  17.261  1.00  0.84           N  
ATOM   2596  CA  SER A 353      24.925  24.039  16.393  1.00  0.84           C  
ATOM   2597  C   SER A 353      25.982  24.780  15.584  1.00  0.84           C  
ATOM   2598  O   SER A 353      25.799  24.987  14.379  1.00  0.84           O  
ATOM   2599  CB  SER A 353      23.980  25.070  17.083  1.00  0.84           C  
ATOM   2600  OG  SER A 353      24.623  25.772  18.143  1.00  0.84           O  
ATOM   2601  N   GLU A 354      27.136  25.139  16.203  1.00  0.79           N  
ATOM   2602  CA  GLU A 354      28.285  25.749  15.537  1.00  0.79           C  
ATOM   2603  C   GLU A 354      28.870  24.855  14.416  1.00  0.79           C  
ATOM   2604  O   GLU A 354      29.063  25.297  13.278  1.00  0.79           O  
ATOM   2605  CB  GLU A 354      29.367  26.224  16.563  1.00  0.79           C  
ATOM   2606  CG  GLU A 354      29.003  27.482  17.426  1.00  0.79           C  
ATOM   2607  CD  GLU A 354      30.127  27.906  18.393  1.00  0.79           C  
ATOM   2608  OE1 GLU A 354      31.273  27.433  18.193  1.00  0.79           O  
ATOM   2609  OE2 GLU A 354      29.858  28.704  19.342  1.00  0.79           O  
ATOM   2610  N   LYS A 355      29.053  23.526  14.652  1.00  0.78           N  
ATOM   2611  CA  LYS A 355      29.527  22.597  13.618  1.00  0.78           C  
ATOM   2612  C   LYS A 355      28.472  22.263  12.579  1.00  0.78           C  
ATOM   2613  O   LYS A 355      28.770  21.884  11.449  1.00  0.78           O  
ATOM   2614  CB  LYS A 355      30.074  21.266  14.183  1.00  0.78           C  
ATOM   2615  CG  LYS A 355      31.306  21.453  15.077  1.00  0.78           C  
ATOM   2616  CD  LYS A 355      31.673  20.141  15.782  1.00  0.78           C  
ATOM   2617  CE  LYS A 355      32.784  20.310  16.818  1.00  0.78           C  
ATOM   2618  NZ  LYS A 355      32.716  19.206  17.800  1.00  0.78           N  
ATOM   2619  N   GLY A 356      27.184  22.494  12.882  1.00  0.84           N  
ATOM   2620  CA  GLY A 356      26.121  22.308  11.910  1.00  0.84           C  
ATOM   2621  C   GLY A 356      25.325  21.040  11.906  1.00  0.84           C  
ATOM   2622  O   GLY A 356      24.399  20.959  11.099  1.00  0.84           O  
ATOM   2623  N   VAL A 357      25.613  20.052  12.783  1.00  0.81           N  
ATOM   2624  CA  VAL A 357      24.817  18.830  12.877  1.00  0.81           C  
ATOM   2625  C   VAL A 357      23.439  19.106  13.454  1.00  0.81           C  
ATOM   2626  O   VAL A 357      22.444  18.498  13.066  1.00  0.81           O  
ATOM   2627  CB  VAL A 357      25.487  17.649  13.600  1.00  0.81           C  
ATOM   2628  CG1 VAL A 357      26.800  17.244  12.892  1.00  0.81           C  
ATOM   2629  CG2 VAL A 357      25.702  17.894  15.108  1.00  0.81           C  
ATOM   2630  N   THR A 358      23.348  20.097  14.363  1.00  0.89           N  
ATOM   2631  CA  THR A 358      22.100  20.428  15.032  1.00  0.89           C  
ATOM   2632  C   THR A 358      21.588  21.755  14.503  1.00  0.89           C  
ATOM   2633  O   THR A 358      22.255  22.791  14.550  1.00  0.89           O  
ATOM   2634  CB  THR A 358      22.232  20.411  16.551  1.00  0.89           C  
ATOM   2635  OG1 THR A 358      22.445  19.069  16.967  1.00  0.89           O  
ATOM   2636  CG2 THR A 358      20.954  20.869  17.260  1.00  0.89           C  
ATOM   2637  N   LEU A 359      20.380  21.760  13.896  1.00  0.91           N  
ATOM   2638  CA  LEU A 359      19.732  22.969  13.412  1.00  0.91           C  
ATOM   2639  C   LEU A 359      19.176  23.841  14.529  1.00  0.91           C  
ATOM   2640  O   LEU A 359      19.496  25.027  14.630  1.00  0.91           O  
ATOM   2641  CB  LEU A 359      18.571  22.591  12.457  1.00  0.91           C  
ATOM   2642  CG  LEU A 359      18.944  22.244  10.996  1.00  0.91           C  
ATOM   2643  CD1 LEU A 359      19.309  23.505  10.205  1.00  0.91           C  
ATOM   2644  CD2 LEU A 359      19.999  21.135  10.825  1.00  0.91           C  
ATOM   2645  N   LYS A 360      18.353  23.254  15.410  1.00  0.89           N  
ATOM   2646  CA  LYS A 360      17.746  23.942  16.520  1.00  0.89           C  
ATOM   2647  C   LYS A 360      17.845  23.050  17.761  1.00  0.89           C  
ATOM   2648  O   LYS A 360      17.131  22.050  17.866  1.00  0.89           O  
ATOM   2649  CB  LYS A 360      16.285  24.301  16.153  1.00  0.89           C  
ATOM   2650  CG  LYS A 360      15.465  24.960  17.273  1.00  0.89           C  
ATOM   2651  CD  LYS A 360      16.099  26.200  17.928  1.00  0.89           C  
ATOM   2652  CE  LYS A 360      16.198  27.420  17.010  1.00  0.89           C  
ATOM   2653  NZ  LYS A 360      16.795  28.526  17.763  1.00  0.89           N  
ATOM   2654  N   PRO A 361      18.717  23.345  18.723  1.00  0.91           N  
ATOM   2655  CA  PRO A 361      18.726  22.679  20.015  1.00  0.91           C  
ATOM   2656  C   PRO A 361      17.640  23.224  20.917  1.00  0.91           C  
ATOM   2657  O   PRO A 361      17.338  24.417  20.864  1.00  0.91           O  
ATOM   2658  CB  PRO A 361      20.115  22.967  20.620  1.00  0.91           C  
ATOM   2659  CG  PRO A 361      20.908  23.721  19.544  1.00  0.91           C  
ATOM   2660  CD  PRO A 361      19.861  24.232  18.559  1.00  0.91           C  
ATOM   2661  N   VAL A 362      17.051  22.358  21.757  1.00  0.91           N  
ATOM   2662  CA  VAL A 362      16.132  22.757  22.800  1.00  0.91           C  
ATOM   2663  C   VAL A 362      16.634  22.157  24.093  1.00  0.91           C  
ATOM   2664  O   VAL A 362      16.813  20.944  24.223  1.00  0.91           O  
ATOM   2665  CB  VAL A 362      14.711  22.274  22.549  1.00  0.91           C  
ATOM   2666  CG1 VAL A 362      13.787  22.665  23.716  1.00  0.91           C  
ATOM   2667  CG2 VAL A 362      14.186  22.895  21.244  1.00  0.91           C  
ATOM   2668  N   LEU A 363      16.885  23.002  25.099  1.00  0.89           N  
ATOM   2669  CA  LEU A 363      17.346  22.556  26.380  1.00  0.89           C  
ATOM   2670  C   LEU A 363      16.148  22.223  27.249  1.00  0.89           C  
ATOM   2671  O   LEU A 363      15.332  23.093  27.558  1.00  0.89           O  
ATOM   2672  CB  LEU A 363      18.141  23.705  26.997  1.00  0.89           C  
ATOM   2673  CG  LEU A 363      18.984  23.371  28.217  1.00  0.89           C  
ATOM   2674  CD1 LEU A 363      20.066  22.350  27.863  1.00  0.89           C  
ATOM   2675  CD2 LEU A 363      19.583  24.713  28.630  1.00  0.89           C  
ATOM   2676  N   ARG A 364      15.987  20.940  27.632  1.00  0.80           N  
ATOM   2677  CA  ARG A 364      14.945  20.519  28.552  1.00  0.80           C  
ATOM   2678  C   ARG A 364      15.332  20.876  29.973  1.00  0.80           C  
ATOM   2679  O   ARG A 364      16.449  20.591  30.407  1.00  0.80           O  
ATOM   2680  CB  ARG A 364      14.652  19.002  28.469  1.00  0.80           C  
ATOM   2681  CG  ARG A 364      13.991  18.556  27.152  1.00  0.80           C  
ATOM   2682  CD  ARG A 364      13.597  17.077  27.210  1.00  0.80           C  
ATOM   2683  NE  ARG A 364      12.631  16.798  26.094  1.00  0.80           N  
ATOM   2684  CZ  ARG A 364      11.299  16.828  26.220  1.00  0.80           C  
ATOM   2685  NH1 ARG A 364      10.532  16.403  25.219  1.00  0.80           N  
ATOM   2686  NH2 ARG A 364      10.660  17.288  27.292  1.00  0.80           N  
ATOM   2687  N   ILE A 365      14.428  21.544  30.713  1.00  0.85           N  
ATOM   2688  CA  ILE A 365      14.781  22.135  31.990  1.00  0.85           C  
ATOM   2689  C   ILE A 365      13.920  21.599  33.114  1.00  0.85           C  
ATOM   2690  O   ILE A 365      14.432  21.298  34.196  1.00  0.85           O  
ATOM   2691  CB  ILE A 365      14.646  23.643  31.882  1.00  0.85           C  
ATOM   2692  CG1 ILE A 365      15.811  24.199  31.019  1.00  0.85           C  
ATOM   2693  CG2 ILE A 365      14.616  24.289  33.280  1.00  0.85           C  
ATOM   2694  CD1 ILE A 365      15.672  25.674  30.628  1.00  0.85           C  
ATOM   2695  N   GLY A 366      12.599  21.468  32.875  1.00  0.86           N  
ATOM   2696  CA  GLY A 366      11.702  20.790  33.798  1.00  0.86           C  
ATOM   2697  C   GLY A 366      11.634  19.261  33.637  1.00  0.86           C  
ATOM   2698  O   GLY A 366      12.237  18.689  32.687  1.00  0.86           O  
ATOM   2699  OXT GLY A 366      10.916  18.658  34.485  1.00  0.86           O  
TER    2700      GLY A 366                                                      
ATOM   2701  N   GLU B   2     -13.843  67.007  45.519  1.00  0.74           N  
ATOM   2702  CA  GLU B   2     -15.184  67.379  44.959  1.00  0.74           C  
ATOM   2703  C   GLU B   2     -15.034  68.199  43.688  1.00  0.74           C  
ATOM   2704  O   GLU B   2     -13.991  68.827  43.504  1.00  0.74           O  
ATOM   2705  CB  GLU B   2     -15.951  68.165  46.028  1.00  0.74           C  
ATOM   2706  CG  GLU B   2     -17.402  68.512  45.625  1.00  0.74           C  
ATOM   2707  CD  GLU B   2     -18.108  69.260  46.753  1.00  0.74           C  
ATOM   2708  OE1 GLU B   2     -19.305  69.585  46.575  1.00  0.74           O  
ATOM   2709  OE2 GLU B   2     -17.439  69.512  47.791  1.00  0.74           O  
ATOM   2710  N   ILE B   3     -16.009  68.143  42.758  1.00  0.79           N  
ATOM   2711  CA  ILE B   3     -15.949  68.746  41.447  1.00  0.79           C  
ATOM   2712  C   ILE B   3     -17.360  69.171  41.058  1.00  0.79           C  
ATOM   2713  O   ILE B   3     -18.339  68.796  41.698  1.00  0.79           O  
ATOM   2714  CB  ILE B   3     -15.392  67.788  40.378  1.00  0.79           C  
ATOM   2715  CG1 ILE B   3     -16.256  66.534  40.183  1.00  0.79           C  
ATOM   2716  CG2 ILE B   3     -13.967  67.355  40.761  1.00  0.79           C  
ATOM   2717  CD1 ILE B   3     -16.001  65.778  38.869  1.00  0.79           C  
ATOM   2718  N   LYS B   4     -17.480  69.940  39.956  1.00  0.77           N  
ATOM   2719  CA  LYS B   4     -18.737  70.234  39.297  1.00  0.77           C  
ATOM   2720  C   LYS B   4     -18.733  69.506  37.963  1.00  0.77           C  
ATOM   2721  O   LYS B   4     -17.734  69.536  37.239  1.00  0.77           O  
ATOM   2722  CB  LYS B   4     -18.888  71.748  39.000  1.00  0.77           C  
ATOM   2723  CG  LYS B   4     -18.963  72.624  40.259  1.00  0.77           C  
ATOM   2724  CD  LYS B   4     -19.082  74.115  39.897  1.00  0.77           C  
ATOM   2725  CE  LYS B   4     -19.141  75.029  41.125  1.00  0.77           C  
ATOM   2726  NZ  LYS B   4     -19.242  76.453  40.721  1.00  0.77           N  
ATOM   2727  N   ALA B   5     -19.853  68.845  37.610  1.00  0.87           N  
ATOM   2728  CA  ALA B   5     -20.005  68.177  36.330  1.00  0.87           C  
ATOM   2729  C   ALA B   5     -21.415  68.319  35.777  1.00  0.87           C  
ATOM   2730  O   ALA B   5     -22.391  68.472  36.513  1.00  0.87           O  
ATOM   2731  CB  ALA B   5     -19.633  66.679  36.427  1.00  0.87           C  
ATOM   2732  N   ALA B   6     -21.540  68.292  34.430  1.00  0.86           N  
ATOM   2733  CA  ALA B   6     -22.813  68.337  33.743  1.00  0.86           C  
ATOM   2734  C   ALA B   6     -23.405  66.936  33.579  1.00  0.86           C  
ATOM   2735  O   ALA B   6     -22.855  66.067  32.903  1.00  0.86           O  
ATOM   2736  CB  ALA B   6     -22.670  69.049  32.378  1.00  0.86           C  
ATOM   2737  N   ILE B   7     -24.572  66.702  34.210  1.00  0.82           N  
ATOM   2738  CA  ILE B   7     -25.271  65.425  34.225  1.00  0.82           C  
ATOM   2739  C   ILE B   7     -26.412  65.428  33.216  1.00  0.82           C  
ATOM   2740  O   ILE B   7     -27.217  66.358  33.158  1.00  0.82           O  
ATOM   2741  CB  ILE B   7     -25.804  65.104  35.623  1.00  0.82           C  
ATOM   2742  CG1 ILE B   7     -24.625  64.739  36.549  1.00  0.82           C  
ATOM   2743  CG2 ILE B   7     -26.855  63.966  35.616  1.00  0.82           C  
ATOM   2744  CD1 ILE B   7     -25.070  64.603  38.006  1.00  0.82           C  
ATOM   2745  N   VAL B   8     -26.521  64.345  32.414  1.00  0.84           N  
ATOM   2746  CA  VAL B   8     -27.662  64.049  31.560  1.00  0.84           C  
ATOM   2747  C   VAL B   8     -28.540  63.068  32.322  1.00  0.84           C  
ATOM   2748  O   VAL B   8     -28.225  61.886  32.459  1.00  0.84           O  
ATOM   2749  CB  VAL B   8     -27.230  63.459  30.221  1.00  0.84           C  
ATOM   2750  CG1 VAL B   8     -28.426  63.289  29.263  1.00  0.84           C  
ATOM   2751  CG2 VAL B   8     -26.194  64.405  29.590  1.00  0.84           C  
ATOM   2752  N   ARG B   9     -29.647  63.565  32.918  1.00  0.73           N  
ATOM   2753  CA  ARG B   9     -30.489  62.780  33.818  1.00  0.73           C  
ATOM   2754  C   ARG B   9     -31.350  61.668  33.232  1.00  0.73           C  
ATOM   2755  O   ARG B   9     -31.544  60.646  33.882  1.00  0.73           O  
ATOM   2756  CB  ARG B   9     -31.347  63.664  34.757  1.00  0.73           C  
ATOM   2757  CG  ARG B   9     -30.451  64.368  35.796  1.00  0.73           C  
ATOM   2758  CD  ARG B   9     -31.188  65.247  36.808  1.00  0.73           C  
ATOM   2759  NE  ARG B   9     -30.180  66.190  37.434  1.00  0.73           N  
ATOM   2760  CZ  ARG B   9     -29.431  65.996  38.534  1.00  0.73           C  
ATOM   2761  NH1 ARG B   9     -28.646  66.983  38.962  1.00  0.73           N  
ATOM   2762  NH2 ARG B   9     -29.443  64.865  39.224  1.00  0.73           N  
ATOM   2763  N   GLN B  10     -31.922  61.841  32.028  1.00  0.72           N  
ATOM   2764  CA  GLN B  10     -32.839  60.877  31.459  1.00  0.72           C  
ATOM   2765  C   GLN B  10     -32.874  61.114  29.966  1.00  0.72           C  
ATOM   2766  O   GLN B  10     -32.247  62.052  29.470  1.00  0.72           O  
ATOM   2767  CB  GLN B  10     -34.285  60.956  32.031  1.00  0.72           C  
ATOM   2768  CG  GLN B  10     -35.036  62.286  31.786  1.00  0.72           C  
ATOM   2769  CD  GLN B  10     -36.383  62.239  32.508  1.00  0.72           C  
ATOM   2770  OE1 GLN B  10     -37.150  61.287  32.374  1.00  0.72           O  
ATOM   2771  NE2 GLN B  10     -36.692  63.283  33.310  1.00  0.72           N  
ATOM   2772  N   LYS B  11     -33.593  60.252  29.213  1.00  0.74           N  
ATOM   2773  CA  LYS B  11     -33.843  60.399  27.783  1.00  0.74           C  
ATOM   2774  C   LYS B  11     -34.326  61.802  27.396  1.00  0.74           C  
ATOM   2775  O   LYS B  11     -35.374  62.264  27.841  1.00  0.74           O  
ATOM   2776  CB  LYS B  11     -34.874  59.344  27.277  1.00  0.74           C  
ATOM   2777  CG  LYS B  11     -35.292  59.551  25.806  1.00  0.74           C  
ATOM   2778  CD  LYS B  11     -35.876  58.317  25.091  1.00  0.74           C  
ATOM   2779  CE  LYS B  11     -36.689  58.633  23.821  1.00  0.74           C  
ATOM   2780  NZ  LYS B  11     -35.962  59.566  22.932  1.00  0.74           N  
ATOM   2781  N   ASN B  12     -33.524  62.513  26.577  1.00  0.78           N  
ATOM   2782  CA  ASN B  12     -33.772  63.863  26.106  1.00  0.78           C  
ATOM   2783  C   ASN B  12     -33.569  64.980  27.141  1.00  0.78           C  
ATOM   2784  O   ASN B  12     -33.752  66.146  26.802  1.00  0.78           O  
ATOM   2785  CB  ASN B  12     -35.130  64.033  25.365  1.00  0.78           C  
ATOM   2786  CG  ASN B  12     -35.196  63.144  24.125  1.00  0.78           C  
ATOM   2787  OD1 ASN B  12     -35.843  62.093  24.046  1.00  0.78           O  
ATOM   2788  ND2 ASN B  12     -34.496  63.579  23.057  1.00  0.78           N  
ATOM   2789  N   GLY B  13     -33.166  64.704  28.411  1.00  0.80           N  
ATOM   2790  CA  GLY B  13     -33.041  65.768  29.419  1.00  0.80           C  
ATOM   2791  C   GLY B  13     -31.984  66.825  29.136  1.00  0.80           C  
ATOM   2792  O   GLY B  13     -30.976  66.523  28.492  1.00  0.80           O  
ATOM   2793  N   PRO B  14     -32.130  68.068  29.607  1.00  0.82           N  
ATOM   2794  CA  PRO B  14     -31.059  69.043  29.508  1.00  0.82           C  
ATOM   2795  C   PRO B  14     -29.895  68.695  30.421  1.00  0.82           C  
ATOM   2796  O   PRO B  14     -30.064  68.002  31.427  1.00  0.82           O  
ATOM   2797  CB  PRO B  14     -31.748  70.358  29.908  1.00  0.82           C  
ATOM   2798  CG  PRO B  14     -32.795  69.946  30.947  1.00  0.82           C  
ATOM   2799  CD  PRO B  14     -33.169  68.509  30.549  1.00  0.82           C  
ATOM   2800  N   PHE B  15     -28.681  69.161  30.070  1.00  0.83           N  
ATOM   2801  CA  PHE B  15     -27.555  69.156  30.978  1.00  0.83           C  
ATOM   2802  C   PHE B  15     -27.817  70.077  32.168  1.00  0.83           C  
ATOM   2803  O   PHE B  15     -28.217  71.232  32.012  1.00  0.83           O  
ATOM   2804  CB  PHE B  15     -26.247  69.631  30.295  1.00  0.83           C  
ATOM   2805  CG  PHE B  15     -25.878  68.824  29.081  1.00  0.83           C  
ATOM   2806  CD1 PHE B  15     -25.074  67.680  29.196  1.00  0.83           C  
ATOM   2807  CD2 PHE B  15     -26.273  69.241  27.798  1.00  0.83           C  
ATOM   2808  CE1 PHE B  15     -24.696  66.955  28.058  1.00  0.83           C  
ATOM   2809  CE2 PHE B  15     -25.904  68.512  26.661  1.00  0.83           C  
ATOM   2810  CZ  PHE B  15     -25.117  67.364  26.789  1.00  0.83           C  
ATOM   2811  N   LEU B  16     -27.576  69.576  33.389  1.00  0.81           N  
ATOM   2812  CA  LEU B  16     -27.672  70.350  34.604  1.00  0.81           C  
ATOM   2813  C   LEU B  16     -26.347  70.193  35.309  1.00  0.81           C  
ATOM   2814  O   LEU B  16     -25.737  69.124  35.275  1.00  0.81           O  
ATOM   2815  CB  LEU B  16     -28.789  69.841  35.557  1.00  0.81           C  
ATOM   2816  CG  LEU B  16     -30.238  69.940  35.031  1.00  0.81           C  
ATOM   2817  CD1 LEU B  16     -31.181  69.151  35.953  1.00  0.81           C  
ATOM   2818  CD2 LEU B  16     -30.741  71.386  34.908  1.00  0.81           C  
ATOM   2819  N   LEU B  17     -25.863  71.263  35.961  1.00  0.80           N  
ATOM   2820  CA  LEU B  17     -24.658  71.207  36.760  1.00  0.80           C  
ATOM   2821  C   LEU B  17     -24.974  70.682  38.152  1.00  0.80           C  
ATOM   2822  O   LEU B  17     -25.951  71.096  38.772  1.00  0.80           O  
ATOM   2823  CB  LEU B  17     -23.971  72.595  36.847  1.00  0.80           C  
ATOM   2824  CG  LEU B  17     -23.462  73.149  35.496  1.00  0.80           C  
ATOM   2825  CD1 LEU B  17     -22.705  74.475  35.684  1.00  0.80           C  
ATOM   2826  CD2 LEU B  17     -22.554  72.152  34.764  1.00  0.80           C  
ATOM   2827  N   GLU B  18     -24.142  69.739  38.636  1.00  0.75           N  
ATOM   2828  CA  GLU B  18     -24.274  69.090  39.922  1.00  0.75           C  
ATOM   2829  C   GLU B  18     -22.904  68.972  40.564  1.00  0.75           C  
ATOM   2830  O   GLU B  18     -21.878  69.051  39.879  1.00  0.75           O  
ATOM   2831  CB  GLU B  18     -24.829  67.659  39.698  1.00  0.75           C  
ATOM   2832  CG  GLU B  18     -25.243  66.847  40.944  1.00  0.75           C  
ATOM   2833  CD  GLU B  18     -26.359  67.609  41.621  1.00  0.75           C  
ATOM   2834  OE1 GLU B  18     -26.058  68.428  42.525  1.00  0.75           O  
ATOM   2835  OE2 GLU B  18     -27.524  67.439  41.162  1.00  0.75           O  
ATOM   2836  N   HIS B  19     -22.875  68.787  41.898  1.00  0.76           N  
ATOM   2837  CA  HIS B  19     -21.671  68.586  42.691  1.00  0.76           C  
ATOM   2838  C   HIS B  19     -21.423  67.108  42.923  1.00  0.76           C  
ATOM   2839  O   HIS B  19     -22.275  66.393  43.441  1.00  0.76           O  
ATOM   2840  CB  HIS B  19     -21.768  69.253  44.070  1.00  0.76           C  
ATOM   2841  CG  HIS B  19     -21.951  70.727  43.982  1.00  0.76           C  
ATOM   2842  ND1 HIS B  19     -20.868  71.549  43.729  1.00  0.76           N  
ATOM   2843  CD2 HIS B  19     -23.043  71.468  44.297  1.00  0.76           C  
ATOM   2844  CE1 HIS B  19     -21.315  72.764  43.925  1.00  0.76           C  
ATOM   2845  NE2 HIS B  19     -22.627  72.781  44.262  1.00  0.76           N  
ATOM   2846  N   VAL B  20     -20.230  66.616  42.544  1.00  0.81           N  
ATOM   2847  CA  VAL B  20     -19.892  65.199  42.541  1.00  0.81           C  
ATOM   2848  C   VAL B  20     -18.439  65.063  43.017  1.00  0.81           C  
ATOM   2849  O   VAL B  20     -17.718  66.046  43.178  1.00  0.81           O  
ATOM   2850  CB  VAL B  20     -20.130  64.492  41.187  1.00  0.81           C  
ATOM   2851  CG1 VAL B  20     -21.628  64.384  40.825  1.00  0.81           C  
ATOM   2852  CG2 VAL B  20     -19.390  65.213  40.056  1.00  0.81           C  
ATOM   2853  N   ALA B  21     -17.951  63.837  43.302  1.00  0.81           N  
ATOM   2854  CA  ALA B  21     -16.607  63.557  43.769  1.00  0.81           C  
ATOM   2855  C   ALA B  21     -15.913  62.596  42.811  1.00  0.81           C  
ATOM   2856  O   ALA B  21     -16.544  61.745  42.187  1.00  0.81           O  
ATOM   2857  CB  ALA B  21     -16.635  62.960  45.195  1.00  0.81           C  
ATOM   2858  N   LEU B  22     -14.581  62.738  42.658  1.00  0.80           N  
ATOM   2859  CA  LEU B  22     -13.755  61.905  41.818  1.00  0.80           C  
ATOM   2860  C   LEU B  22     -12.586  61.442  42.679  1.00  0.80           C  
ATOM   2861  O   LEU B  22     -12.060  62.224  43.474  1.00  0.80           O  
ATOM   2862  CB  LEU B  22     -13.270  62.716  40.589  1.00  0.80           C  
ATOM   2863  CG  LEU B  22     -12.377  61.954  39.594  1.00  0.80           C  
ATOM   2864  CD1 LEU B  22     -13.083  60.724  39.015  1.00  0.80           C  
ATOM   2865  CD2 LEU B  22     -11.937  62.887  38.460  1.00  0.80           C  
ATOM   2866  N   ASN B  23     -12.206  60.150  42.562  1.00  0.77           N  
ATOM   2867  CA  ASN B  23     -11.131  59.500  43.303  1.00  0.77           C  
ATOM   2868  C   ASN B  23      -9.770  59.719  42.662  1.00  0.77           C  
ATOM   2869  O   ASN B  23      -9.657  60.110  41.503  1.00  0.77           O  
ATOM   2870  CB  ASN B  23     -11.330  57.965  43.370  1.00  0.77           C  
ATOM   2871  CG  ASN B  23     -12.628  57.688  44.098  1.00  0.77           C  
ATOM   2872  OD1 ASN B  23     -12.974  58.339  45.083  1.00  0.77           O  
ATOM   2873  ND2 ASN B  23     -13.390  56.682  43.622  1.00  0.77           N  
ATOM   2874  N   GLU B  24      -8.690  59.440  43.419  1.00  0.78           N  
ATOM   2875  CA  GLU B  24      -7.334  59.378  42.913  1.00  0.78           C  
ATOM   2876  C   GLU B  24      -7.085  58.273  41.859  1.00  0.78           C  
ATOM   2877  O   GLU B  24      -7.731  57.224  41.898  1.00  0.78           O  
ATOM   2878  CB  GLU B  24      -6.336  59.254  44.085  1.00  0.78           C  
ATOM   2879  CG  GLU B  24      -6.204  60.534  44.946  1.00  0.78           C  
ATOM   2880  CD  GLU B  24      -4.919  60.509  45.781  1.00  0.78           C  
ATOM   2881  OE1 GLU B  24      -4.724  61.457  46.579  1.00  0.78           O  
ATOM   2882  OE2 GLU B  24      -4.066  59.600  45.557  1.00  0.78           O  
ATOM   2883  N   PRO B  25      -6.182  58.465  40.886  1.00  0.81           N  
ATOM   2884  CA  PRO B  25      -5.855  57.470  39.876  1.00  0.81           C  
ATOM   2885  C   PRO B  25      -5.060  56.307  40.459  1.00  0.81           C  
ATOM   2886  O   PRO B  25      -4.258  56.494  41.376  1.00  0.81           O  
ATOM   2887  CB  PRO B  25      -5.010  58.272  38.862  1.00  0.81           C  
ATOM   2888  CG  PRO B  25      -4.257  59.270  39.735  1.00  0.81           C  
ATOM   2889  CD  PRO B  25      -5.313  59.634  40.778  1.00  0.81           C  
ATOM   2890  N   ALA B  26      -5.279  55.094  39.922  1.00  0.78           N  
ATOM   2891  CA  ALA B  26      -4.553  53.885  40.233  1.00  0.78           C  
ATOM   2892  C   ALA B  26      -3.872  53.406  38.944  1.00  0.78           C  
ATOM   2893  O   ALA B  26      -3.922  54.092  37.928  1.00  0.78           O  
ATOM   2894  CB  ALA B  26      -5.555  52.825  40.729  1.00  0.78           C  
ATOM   2895  N   GLU B  27      -3.197  52.228  38.952  1.00  0.69           N  
ATOM   2896  CA  GLU B  27      -2.509  51.621  37.800  1.00  0.69           C  
ATOM   2897  C   GLU B  27      -1.790  52.590  36.845  1.00  0.69           C  
ATOM   2898  O   GLU B  27      -0.824  53.252  37.231  1.00  0.69           O  
ATOM   2899  CB  GLU B  27      -3.377  50.581  37.021  1.00  0.69           C  
ATOM   2900  CG  GLU B  27      -3.840  49.329  37.822  1.00  0.69           C  
ATOM   2901  CD  GLU B  27      -4.701  48.338  37.009  1.00  0.69           C  
ATOM   2902  OE1 GLU B  27      -4.669  48.318  35.746  1.00  0.69           O  
ATOM   2903  OE2 GLU B  27      -5.414  47.543  37.669  1.00  0.69           O  
ATOM   2904  N   ASP B  28      -2.252  52.665  35.578  1.00  0.77           N  
ATOM   2905  CA  ASP B  28      -1.795  53.555  34.537  1.00  0.77           C  
ATOM   2906  C   ASP B  28      -2.870  54.649  34.232  1.00  0.77           C  
ATOM   2907  O   ASP B  28      -2.871  55.293  33.183  1.00  0.77           O  
ATOM   2908  CB  ASP B  28      -1.345  52.689  33.311  1.00  0.77           C  
ATOM   2909  CG  ASP B  28      -2.503  52.029  32.570  1.00  0.77           C  
ATOM   2910  OD1 ASP B  28      -3.636  52.017  33.123  1.00  0.77           O  
ATOM   2911  OD2 ASP B  28      -2.272  51.528  31.439  1.00  0.77           O  
ATOM   2912  N   GLN B  29      -3.830  54.900  35.167  1.00  0.78           N  
ATOM   2913  CA  GLN B  29      -4.804  55.988  35.115  1.00  0.78           C  
ATOM   2914  C   GLN B  29      -4.191  57.376  35.302  1.00  0.78           C  
ATOM   2915  O   GLN B  29      -3.135  57.550  35.913  1.00  0.78           O  
ATOM   2916  CB  GLN B  29      -5.963  55.807  36.127  1.00  0.78           C  
ATOM   2917  CG  GLN B  29      -6.793  54.529  35.885  1.00  0.78           C  
ATOM   2918  CD  GLN B  29      -7.870  54.431  36.959  1.00  0.78           C  
ATOM   2919  OE1 GLN B  29      -7.616  54.617  38.151  1.00  0.78           O  
ATOM   2920  NE2 GLN B  29      -9.130  54.171  36.536  1.00  0.78           N  
ATOM   2921  N   VAL B  30      -4.857  58.418  34.760  1.00  0.88           N  
ATOM   2922  CA  VAL B  30      -4.410  59.798  34.811  1.00  0.88           C  
ATOM   2923  C   VAL B  30      -5.513  60.677  35.383  1.00  0.88           C  
ATOM   2924  O   VAL B  30      -6.674  60.539  35.009  1.00  0.88           O  
ATOM   2925  CB  VAL B  30      -4.016  60.365  33.440  1.00  0.88           C  
ATOM   2926  CG1 VAL B  30      -2.869  61.372  33.662  1.00  0.88           C  
ATOM   2927  CG2 VAL B  30      -3.602  59.245  32.458  1.00  0.88           C  
ATOM   2928  N   LEU B  31      -5.186  61.614  36.300  1.00  0.87           N  
ATOM   2929  CA  LEU B  31      -6.087  62.669  36.721  1.00  0.87           C  
ATOM   2930  C   LEU B  31      -5.774  63.949  35.958  1.00  0.87           C  
ATOM   2931  O   LEU B  31      -4.639  64.439  35.938  1.00  0.87           O  
ATOM   2932  CB  LEU B  31      -5.987  62.927  38.246  1.00  0.87           C  
ATOM   2933  CG  LEU B  31      -7.145  63.740  38.860  1.00  0.87           C  
ATOM   2934  CD1 LEU B  31      -8.476  62.978  38.811  1.00  0.87           C  
ATOM   2935  CD2 LEU B  31      -6.851  64.146  40.314  1.00  0.87           C  
ATOM   2936  N   VAL B  32      -6.803  64.507  35.297  1.00  0.89           N  
ATOM   2937  CA  VAL B  32      -6.715  65.670  34.440  1.00  0.89           C  
ATOM   2938  C   VAL B  32      -7.600  66.777  34.998  1.00  0.89           C  
ATOM   2939  O   VAL B  32      -8.772  66.563  35.299  1.00  0.89           O  
ATOM   2940  CB  VAL B  32      -7.160  65.326  33.018  1.00  0.89           C  
ATOM   2941  CG1 VAL B  32      -6.944  66.533  32.084  1.00  0.89           C  
ATOM   2942  CG2 VAL B  32      -6.364  64.103  32.512  1.00  0.89           C  
ATOM   2943  N   ARG B  33      -7.048  68.002  35.132  1.00  0.82           N  
ATOM   2944  CA  ARG B  33      -7.782  69.233  35.357  1.00  0.82           C  
ATOM   2945  C   ARG B  33      -8.192  69.812  34.014  1.00  0.82           C  
ATOM   2946  O   ARG B  33      -7.356  70.289  33.244  1.00  0.82           O  
ATOM   2947  CB  ARG B  33      -6.902  70.275  36.095  1.00  0.82           C  
ATOM   2948  CG  ARG B  33      -7.659  71.582  36.397  1.00  0.82           C  
ATOM   2949  CD  ARG B  33      -6.862  72.572  37.251  1.00  0.82           C  
ATOM   2950  NE  ARG B  33      -7.714  73.807  37.419  1.00  0.82           N  
ATOM   2951  CZ  ARG B  33      -8.646  73.974  38.368  1.00  0.82           C  
ATOM   2952  NH1 ARG B  33      -9.354  75.106  38.398  1.00  0.82           N  
ATOM   2953  NH2 ARG B  33      -8.898  73.053  39.290  1.00  0.82           N  
ATOM   2954  N   LEU B  34      -9.498  69.768  33.695  1.00  0.88           N  
ATOM   2955  CA  LEU B  34     -10.026  70.139  32.397  1.00  0.88           C  
ATOM   2956  C   LEU B  34     -10.104  71.641  32.185  1.00  0.88           C  
ATOM   2957  O   LEU B  34     -10.673  72.380  32.984  1.00  0.88           O  
ATOM   2958  CB  LEU B  34     -11.407  69.491  32.145  1.00  0.88           C  
ATOM   2959  CG  LEU B  34     -11.371  67.949  32.056  1.00  0.88           C  
ATOM   2960  CD1 LEU B  34     -12.745  67.421  31.661  1.00  0.88           C  
ATOM   2961  CD2 LEU B  34     -10.395  67.407  31.001  1.00  0.88           C  
ATOM   2962  N   VAL B  35      -9.500  72.123  31.076  1.00  0.88           N  
ATOM   2963  CA  VAL B  35      -9.568  73.515  30.657  1.00  0.88           C  
ATOM   2964  C   VAL B  35     -10.801  73.727  29.795  1.00  0.88           C  
ATOM   2965  O   VAL B  35     -11.611  74.621  30.050  1.00  0.88           O  
ATOM   2966  CB  VAL B  35      -8.286  73.952  29.939  1.00  0.88           C  
ATOM   2967  CG1 VAL B  35      -8.408  75.391  29.394  1.00  0.88           C  
ATOM   2968  CG2 VAL B  35      -7.112  73.885  30.940  1.00  0.88           C  
ATOM   2969  N   ALA B  36     -11.013  72.870  28.774  1.00  0.92           N  
ATOM   2970  CA  ALA B  36     -12.184  72.981  27.944  1.00  0.92           C  
ATOM   2971  C   ALA B  36     -12.444  71.677  27.205  1.00  0.92           C  
ATOM   2972  O   ALA B  36     -11.542  70.859  27.013  1.00  0.92           O  
ATOM   2973  CB  ALA B  36     -12.046  74.150  26.944  1.00  0.92           C  
ATOM   2974  N   THR B  37     -13.712  71.474  26.788  1.00  0.92           N  
ATOM   2975  CA  THR B  37     -14.190  70.244  26.165  1.00  0.92           C  
ATOM   2976  C   THR B  37     -15.043  70.590  24.960  1.00  0.92           C  
ATOM   2977  O   THR B  37     -15.981  71.381  25.046  1.00  0.92           O  
ATOM   2978  CB  THR B  37     -14.991  69.370  27.124  1.00  0.92           C  
ATOM   2979  OG1 THR B  37     -14.165  69.035  28.230  1.00  0.92           O  
ATOM   2980  CG2 THR B  37     -15.419  68.033  26.505  1.00  0.92           C  
ATOM   2981  N   GLY B  38     -14.717  70.037  23.770  1.00  0.93           N  
ATOM   2982  CA  GLY B  38     -15.537  70.134  22.560  1.00  0.93           C  
ATOM   2983  C   GLY B  38     -16.885  69.466  22.670  1.00  0.93           C  
ATOM   2984  O   GLY B  38     -17.085  68.549  23.461  1.00  0.93           O  
ATOM   2985  N   LEU B  39     -17.844  69.887  21.830  1.00  0.89           N  
ATOM   2986  CA  LEU B  39     -19.134  69.236  21.745  1.00  0.89           C  
ATOM   2987  C   LEU B  39     -19.271  68.581  20.390  1.00  0.89           C  
ATOM   2988  O   LEU B  39     -18.922  69.138  19.340  1.00  0.89           O  
ATOM   2989  CB  LEU B  39     -20.299  70.233  21.993  1.00  0.89           C  
ATOM   2990  CG  LEU B  39     -21.728  69.637  21.920  1.00  0.89           C  
ATOM   2991  CD1 LEU B  39     -21.990  68.584  23.006  1.00  0.89           C  
ATOM   2992  CD2 LEU B  39     -22.825  70.708  22.001  1.00  0.89           C  
ATOM   2993  N   CYS B  40     -19.790  67.345  20.369  1.00  0.86           N  
ATOM   2994  CA  CYS B  40     -19.996  66.621  19.149  1.00  0.86           C  
ATOM   2995  C   CYS B  40     -21.443  66.156  19.090  1.00  0.86           C  
ATOM   2996  O   CYS B  40     -22.184  66.086  20.066  1.00  0.86           O  
ATOM   2997  CB  CYS B  40     -18.905  65.503  19.076  1.00  0.86           C  
ATOM   2998  SG  CYS B  40     -19.062  64.193  17.815  1.00  0.86           S  
ATOM   2999  N   HIS B  41     -21.893  65.854  17.857  1.00  0.82           N  
ATOM   3000  CA  HIS B  41     -23.195  65.306  17.528  1.00  0.82           C  
ATOM   3001  C   HIS B  41     -23.484  63.991  18.246  1.00  0.82           C  
ATOM   3002  O   HIS B  41     -24.612  63.684  18.625  1.00  0.82           O  
ATOM   3003  CB  HIS B  41     -23.228  65.050  16.013  1.00  0.82           C  
ATOM   3004  CG  HIS B  41     -24.589  64.757  15.509  1.00  0.82           C  
ATOM   3005  ND1 HIS B  41     -24.819  63.572  14.851  1.00  0.82           N  
ATOM   3006  CD2 HIS B  41     -25.727  65.483  15.604  1.00  0.82           C  
ATOM   3007  CE1 HIS B  41     -26.101  63.590  14.558  1.00  0.82           C  
ATOM   3008  NE2 HIS B  41     -26.702  64.727  14.993  1.00  0.82           N  
ATOM   3009  N   THR B  42     -22.419  63.202  18.484  1.00  0.87           N  
ATOM   3010  CA  THR B  42     -22.447  61.984  19.281  1.00  0.87           C  
ATOM   3011  C   THR B  42     -22.925  62.163  20.724  1.00  0.87           C  
ATOM   3012  O   THR B  42     -23.668  61.317  21.215  1.00  0.87           O  
ATOM   3013  CB  THR B  42     -21.152  61.185  19.233  1.00  0.87           C  
ATOM   3014  OG1 THR B  42     -20.775  60.985  17.875  1.00  0.87           O  
ATOM   3015  CG2 THR B  42     -21.337  59.789  19.855  1.00  0.87           C  
ATOM   3016  N   ASP B  43     -22.584  63.265  21.455  1.00  0.91           N  
ATOM   3017  CA  ASP B  43     -23.124  63.519  22.794  1.00  0.91           C  
ATOM   3018  C   ASP B  43     -24.645  63.615  22.783  1.00  0.91           C  
ATOM   3019  O   ASP B  43     -25.359  63.089  23.638  1.00  0.91           O  
ATOM   3020  CB  ASP B  43     -22.605  64.845  23.408  1.00  0.91           C  
ATOM   3021  CG  ASP B  43     -21.095  64.847  23.553  1.00  0.91           C  
ATOM   3022  OD1 ASP B  43     -20.616  64.443  24.647  1.00  0.91           O  
ATOM   3023  OD2 ASP B  43     -20.431  65.306  22.581  1.00  0.91           O  
ATOM   3024  N   LEU B  44     -25.155  64.305  21.751  1.00  0.88           N  
ATOM   3025  CA  LEU B  44     -26.559  64.532  21.514  1.00  0.88           C  
ATOM   3026  C   LEU B  44     -27.372  63.287  21.179  1.00  0.88           C  
ATOM   3027  O   LEU B  44     -28.408  63.037  21.792  1.00  0.88           O  
ATOM   3028  CB  LEU B  44     -26.728  65.623  20.439  1.00  0.88           C  
ATOM   3029  CG  LEU B  44     -26.007  66.950  20.760  1.00  0.88           C  
ATOM   3030  CD1 LEU B  44     -26.373  67.985  19.688  1.00  0.88           C  
ATOM   3031  CD2 LEU B  44     -26.413  67.489  22.138  1.00  0.88           C  
ATOM   3032  N   VAL B  45     -26.901  62.401  20.269  1.00  0.87           N  
ATOM   3033  CA  VAL B  45     -27.626  61.175  19.938  1.00  0.87           C  
ATOM   3034  C   VAL B  45     -27.716  60.210  21.109  1.00  0.87           C  
ATOM   3035  O   VAL B  45     -28.654  59.421  21.219  1.00  0.87           O  
ATOM   3036  CB  VAL B  45     -27.073  60.422  18.725  1.00  0.87           C  
ATOM   3037  CG1 VAL B  45     -27.174  61.296  17.462  1.00  0.87           C  
ATOM   3038  CG2 VAL B  45     -25.612  60.005  18.959  1.00  0.87           C  
ATOM   3039  N   CYS B  46     -26.732  60.269  22.031  1.00  0.87           N  
ATOM   3040  CA  CYS B  46     -26.714  59.467  23.240  1.00  0.87           C  
ATOM   3041  C   CYS B  46     -27.687  59.956  24.302  1.00  0.87           C  
ATOM   3042  O   CYS B  46     -28.291  59.159  25.015  1.00  0.87           O  
ATOM   3043  CB  CYS B  46     -25.305  59.379  23.862  1.00  0.87           C  
ATOM   3044  SG  CYS B  46     -24.105  58.489  22.829  1.00  0.87           S  
ATOM   3045  N   ARG B  47     -27.893  61.287  24.419  1.00  0.78           N  
ATOM   3046  CA  ARG B  47     -28.900  61.899  25.271  1.00  0.78           C  
ATOM   3047  C   ARG B  47     -30.308  61.503  24.831  1.00  0.78           C  
ATOM   3048  O   ARG B  47     -31.194  61.237  25.646  1.00  0.78           O  
ATOM   3049  CB  ARG B  47     -28.713  63.440  25.205  1.00  0.78           C  
ATOM   3050  CG  ARG B  47     -29.815  64.342  25.809  1.00  0.78           C  
ATOM   3051  CD  ARG B  47     -29.866  65.766  25.198  1.00  0.78           C  
ATOM   3052  NE  ARG B  47     -30.233  65.673  23.731  1.00  0.78           N  
ATOM   3053  CZ  ARG B  47     -30.158  66.643  22.800  1.00  0.78           C  
ATOM   3054  NH1 ARG B  47     -29.737  67.857  23.133  1.00  0.78           N  
ATOM   3055  NH2 ARG B  47     -30.518  66.409  21.533  1.00  0.78           N  
ATOM   3056  N   ASP B  48     -30.530  61.415  23.502  1.00  0.82           N  
ATOM   3057  CA  ASP B  48     -31.815  61.118  22.892  1.00  0.82           C  
ATOM   3058  C   ASP B  48     -32.082  59.616  22.816  1.00  0.82           C  
ATOM   3059  O   ASP B  48     -33.189  59.167  22.488  1.00  0.82           O  
ATOM   3060  CB  ASP B  48     -31.842  61.775  21.484  1.00  0.82           C  
ATOM   3061  CG  ASP B  48     -31.733  63.289  21.609  1.00  0.82           C  
ATOM   3062  OD1 ASP B  48     -31.762  63.810  22.755  1.00  0.82           O  
ATOM   3063  OD2 ASP B  48     -31.660  63.983  20.571  1.00  0.82           O  
ATOM   3064  N   GLN B  49     -31.044  58.839  23.188  1.00  0.75           N  
ATOM   3065  CA  GLN B  49     -31.012  57.400  23.324  1.00  0.75           C  
ATOM   3066  C   GLN B  49     -31.153  56.646  22.019  1.00  0.75           C  
ATOM   3067  O   GLN B  49     -31.685  55.541  21.967  1.00  0.75           O  
ATOM   3068  CB  GLN B  49     -32.027  56.884  24.361  1.00  0.75           C  
ATOM   3069  CG  GLN B  49     -31.822  57.435  25.790  1.00  0.75           C  
ATOM   3070  CD  GLN B  49     -30.753  56.664  26.571  1.00  0.75           C  
ATOM   3071  OE1 GLN B  49     -31.130  55.826  27.392  1.00  0.75           O  
ATOM   3072  NE2 GLN B  49     -29.444  56.924  26.367  1.00  0.75           N  
ATOM   3073  N   HIS B  50     -30.545  57.174  20.933  1.00  0.73           N  
ATOM   3074  CA  HIS B  50     -30.439  56.424  19.685  1.00  0.73           C  
ATOM   3075  C   HIS B  50     -29.252  55.460  19.757  1.00  0.73           C  
ATOM   3076  O   HIS B  50     -28.992  54.695  18.834  1.00  0.73           O  
ATOM   3077  CB  HIS B  50     -30.283  57.357  18.459  1.00  0.73           C  
ATOM   3078  CG  HIS B  50     -31.496  58.188  18.176  1.00  0.73           C  
ATOM   3079  ND1 HIS B  50     -32.610  57.563  17.656  1.00  0.73           N  
ATOM   3080  CD2 HIS B  50     -31.715  59.524  18.289  1.00  0.73           C  
ATOM   3081  CE1 HIS B  50     -33.485  58.525  17.461  1.00  0.73           C  
ATOM   3082  NE2 HIS B  50     -32.998  59.736  17.827  1.00  0.73           N  
ATOM   3083  N   TYR B  51     -28.560  55.473  20.921  1.00  0.79           N  
ATOM   3084  CA  TYR B  51     -27.540  54.558  21.382  1.00  0.79           C  
ATOM   3085  C   TYR B  51     -27.796  54.306  22.881  1.00  0.79           C  
ATOM   3086  O   TYR B  51     -28.069  55.279  23.589  1.00  0.79           O  
ATOM   3087  CB  TYR B  51     -26.121  55.181  21.259  1.00  0.79           C  
ATOM   3088  CG  TYR B  51     -25.402  54.913  19.963  1.00  0.79           C  
ATOM   3089  CD1 TYR B  51     -25.901  54.175  18.872  1.00  0.79           C  
ATOM   3090  CD2 TYR B  51     -24.102  55.426  19.873  1.00  0.79           C  
ATOM   3091  CE1 TYR B  51     -25.141  54.018  17.706  1.00  0.79           C  
ATOM   3092  CE2 TYR B  51     -23.321  55.226  18.730  1.00  0.79           C  
ATOM   3093  CZ  TYR B  51     -23.849  54.532  17.641  1.00  0.79           C  
ATOM   3094  OH  TYR B  51     -23.085  54.321  16.484  1.00  0.79           O  
ATOM   3095  N   PRO B  52     -27.701  53.079  23.431  1.00  0.76           N  
ATOM   3096  CA  PRO B  52     -28.127  52.808  24.807  1.00  0.76           C  
ATOM   3097  C   PRO B  52     -26.989  52.985  25.801  1.00  0.76           C  
ATOM   3098  O   PRO B  52     -26.622  52.038  26.491  1.00  0.76           O  
ATOM   3099  CB  PRO B  52     -28.602  51.333  24.784  1.00  0.76           C  
ATOM   3100  CG  PRO B  52     -27.827  50.707  23.626  1.00  0.76           C  
ATOM   3101  CD  PRO B  52     -27.741  51.860  22.629  1.00  0.76           C  
ATOM   3102  N   VAL B  53     -26.432  54.205  25.941  1.00  0.86           N  
ATOM   3103  CA  VAL B  53     -25.602  54.535  27.097  1.00  0.86           C  
ATOM   3104  C   VAL B  53     -26.486  54.704  28.332  1.00  0.86           C  
ATOM   3105  O   VAL B  53     -27.439  55.483  28.239  1.00  0.86           O  
ATOM   3106  CB  VAL B  53     -24.779  55.792  26.880  1.00  0.86           C  
ATOM   3107  CG1 VAL B  53     -24.052  56.203  28.156  1.00  0.86           C  
ATOM   3108  CG2 VAL B  53     -23.684  55.478  25.860  1.00  0.86           C  
ATOM   3109  N   PRO B  54     -26.284  54.032  29.477  1.00  0.84           N  
ATOM   3110  CA  PRO B  54     -27.237  54.077  30.576  1.00  0.84           C  
ATOM   3111  C   PRO B  54     -27.244  55.445  31.236  1.00  0.84           C  
ATOM   3112  O   PRO B  54     -26.185  56.007  31.513  1.00  0.84           O  
ATOM   3113  CB  PRO B  54     -26.787  52.946  31.528  1.00  0.84           C  
ATOM   3114  CG  PRO B  54     -25.300  52.739  31.226  1.00  0.84           C  
ATOM   3115  CD  PRO B  54     -25.171  53.121  29.748  1.00  0.84           C  
ATOM   3116  N   LEU B  55     -28.442  55.995  31.507  1.00  0.80           N  
ATOM   3117  CA  LEU B  55     -28.593  57.303  32.110  1.00  0.80           C  
ATOM   3118  C   LEU B  55     -29.080  57.146  33.537  1.00  0.80           C  
ATOM   3119  O   LEU B  55     -29.917  56.277  33.784  1.00  0.80           O  
ATOM   3120  CB  LEU B  55     -29.609  58.139  31.300  1.00  0.80           C  
ATOM   3121  CG  LEU B  55     -29.118  58.447  29.875  1.00  0.80           C  
ATOM   3122  CD1 LEU B  55     -30.242  59.016  29.010  1.00  0.80           C  
ATOM   3123  CD2 LEU B  55     -27.961  59.446  29.893  1.00  0.80           C  
ATOM   3124  N   PRO B  56     -28.634  57.899  34.532  1.00  0.80           N  
ATOM   3125  CA  PRO B  56     -27.942  59.181  34.426  1.00  0.80           C  
ATOM   3126  C   PRO B  56     -26.433  59.049  34.237  1.00  0.80           C  
ATOM   3127  O   PRO B  56     -25.828  58.098  34.730  1.00  0.80           O  
ATOM   3128  CB  PRO B  56     -28.262  59.862  35.769  1.00  0.80           C  
ATOM   3129  CG  PRO B  56     -28.464  58.687  36.722  1.00  0.80           C  
ATOM   3130  CD  PRO B  56     -29.251  57.732  35.837  1.00  0.80           C  
ATOM   3131  N   MET B  57     -25.803  60.013  33.528  1.00  0.83           N  
ATOM   3132  CA  MET B  57     -24.374  59.996  33.274  1.00  0.83           C  
ATOM   3133  C   MET B  57     -23.823  61.401  32.996  1.00  0.83           C  
ATOM   3134  O   MET B  57     -24.565  62.317  32.638  1.00  0.83           O  
ATOM   3135  CB  MET B  57     -24.098  59.029  32.098  1.00  0.83           C  
ATOM   3136  CG  MET B  57     -22.671  59.056  31.520  1.00  0.83           C  
ATOM   3137  SD  MET B  57     -22.284  57.885  30.225  1.00  0.83           S  
ATOM   3138  CE  MET B  57     -22.607  56.421  31.224  1.00  0.83           C  
ATOM   3139  N   VAL B  58     -22.491  61.590  33.178  1.00  0.88           N  
ATOM   3140  CA  VAL B  58     -21.675  62.693  32.674  1.00  0.88           C  
ATOM   3141  C   VAL B  58     -21.128  62.320  31.300  1.00  0.88           C  
ATOM   3142  O   VAL B  58     -20.401  61.335  31.167  1.00  0.88           O  
ATOM   3143  CB  VAL B  58     -20.480  62.979  33.587  1.00  0.88           C  
ATOM   3144  CG1 VAL B  58     -19.638  64.158  33.048  1.00  0.88           C  
ATOM   3145  CG2 VAL B  58     -21.003  63.291  35.001  1.00  0.88           C  
ATOM   3146  N   PHE B  59     -21.481  63.096  30.248  1.00  0.90           N  
ATOM   3147  CA  PHE B  59     -20.997  62.905  28.887  1.00  0.90           C  
ATOM   3148  C   PHE B  59     -19.786  63.803  28.641  1.00  0.90           C  
ATOM   3149  O   PHE B  59     -19.047  64.136  29.568  1.00  0.90           O  
ATOM   3150  CB  PHE B  59     -22.115  63.110  27.817  1.00  0.90           C  
ATOM   3151  CG  PHE B  59     -23.141  62.005  27.910  1.00  0.90           C  
ATOM   3152  CD1 PHE B  59     -24.034  61.897  28.989  1.00  0.90           C  
ATOM   3153  CD2 PHE B  59     -23.171  61.004  26.927  1.00  0.90           C  
ATOM   3154  CE1 PHE B  59     -24.927  60.827  29.077  1.00  0.90           C  
ATOM   3155  CE2 PHE B  59     -24.008  59.890  27.055  1.00  0.90           C  
ATOM   3156  CZ  PHE B  59     -24.915  59.818  28.113  1.00  0.90           C  
ATOM   3157  N   GLY B  60     -19.531  64.219  27.385  1.00  0.93           N  
ATOM   3158  CA  GLY B  60     -18.319  64.914  26.981  1.00  0.93           C  
ATOM   3159  C   GLY B  60     -17.238  63.958  26.593  1.00  0.93           C  
ATOM   3160  O   GLY B  60     -16.831  63.089  27.371  1.00  0.93           O  
ATOM   3161  N   HIS B  61     -16.713  64.126  25.365  1.00  0.92           N  
ATOM   3162  CA  HIS B  61     -15.696  63.221  24.869  1.00  0.92           C  
ATOM   3163  C   HIS B  61     -14.632  63.853  23.985  1.00  0.92           C  
ATOM   3164  O   HIS B  61     -13.924  63.155  23.261  1.00  0.92           O  
ATOM   3165  CB  HIS B  61     -16.310  62.001  24.142  1.00  0.92           C  
ATOM   3166  CG  HIS B  61     -16.976  62.259  22.840  1.00  0.92           C  
ATOM   3167  ND1 HIS B  61     -18.239  62.789  22.854  1.00  0.92           N  
ATOM   3168  CD2 HIS B  61     -16.550  62.081  21.564  1.00  0.92           C  
ATOM   3169  CE1 HIS B  61     -18.570  62.940  21.597  1.00  0.92           C  
ATOM   3170  NE2 HIS B  61     -17.584  62.521  20.765  1.00  0.92           N  
ATOM   3171  N   GLU B  62     -14.447  65.184  24.072  1.00  0.88           N  
ATOM   3172  CA  GLU B  62     -13.458  65.924  23.314  1.00  0.88           C  
ATOM   3173  C   GLU B  62     -12.730  66.847  24.299  1.00  0.88           C  
ATOM   3174  O   GLU B  62     -12.686  68.063  24.119  1.00  0.88           O  
ATOM   3175  CB  GLU B  62     -14.134  66.777  22.185  1.00  0.88           C  
ATOM   3176  CG  GLU B  62     -14.766  65.972  21.003  1.00  0.88           C  
ATOM   3177  CD  GLU B  62     -15.260  66.769  19.802  1.00  0.88           C  
ATOM   3178  OE1 GLU B  62     -15.476  68.003  19.913  1.00  0.88           O  
ATOM   3179  OE2 GLU B  62     -15.453  66.176  18.699  1.00  0.88           O  
ATOM   3180  N   GLY B  63     -12.188  66.308  25.422  1.00  0.94           N  
ATOM   3181  CA  GLY B  63     -11.559  67.113  26.479  1.00  0.94           C  
ATOM   3182  C   GLY B  63     -10.105  67.472  26.282  1.00  0.94           C  
ATOM   3183  O   GLY B  63      -9.334  66.739  25.663  1.00  0.94           O  
ATOM   3184  N   ALA B  64      -9.675  68.598  26.889  1.00  0.94           N  
ATOM   3185  CA  ALA B  64      -8.279  68.974  26.986  1.00  0.94           C  
ATOM   3186  C   ALA B  64      -7.996  69.628  28.329  1.00  0.94           C  
ATOM   3187  O   ALA B  64      -8.859  70.255  28.949  1.00  0.94           O  
ATOM   3188  CB  ALA B  64      -7.874  69.938  25.854  1.00  0.94           C  
ATOM   3189  N   GLY B  65      -6.768  69.457  28.859  1.00  0.92           N  
ATOM   3190  CA  GLY B  65      -6.525  69.829  30.243  1.00  0.92           C  
ATOM   3191  C   GLY B  65      -5.134  69.511  30.698  1.00  0.92           C  
ATOM   3192  O   GLY B  65      -4.290  69.070  29.925  1.00  0.92           O  
ATOM   3193  N   VAL B  66      -4.865  69.776  31.990  1.00  0.89           N  
ATOM   3194  CA  VAL B  66      -3.546  69.750  32.591  1.00  0.89           C  
ATOM   3195  C   VAL B  66      -3.475  68.534  33.505  1.00  0.89           C  
ATOM   3196  O   VAL B  66      -4.395  68.264  34.279  1.00  0.89           O  
ATOM   3197  CB  VAL B  66      -3.272  71.029  33.399  1.00  0.89           C  
ATOM   3198  CG1 VAL B  66      -1.873  70.987  34.050  1.00  0.89           C  
ATOM   3199  CG2 VAL B  66      -3.385  72.261  32.473  1.00  0.89           C  
ATOM   3200  N   VAL B  67      -2.393  67.729  33.437  1.00  0.88           N  
ATOM   3201  CA  VAL B  67      -2.202  66.613  34.356  1.00  0.88           C  
ATOM   3202  C   VAL B  67      -2.013  67.087  35.792  1.00  0.88           C  
ATOM   3203  O   VAL B  67      -1.120  67.874  36.100  1.00  0.88           O  
ATOM   3204  CB  VAL B  67      -1.100  65.645  33.928  1.00  0.88           C  
ATOM   3205  CG1 VAL B  67      -0.931  64.504  34.957  1.00  0.88           C  
ATOM   3206  CG2 VAL B  67      -1.520  65.054  32.569  1.00  0.88           C  
ATOM   3207  N   GLU B  68      -2.869  66.590  36.701  1.00  0.82           N  
ATOM   3208  CA  GLU B  68      -2.887  66.944  38.100  1.00  0.82           C  
ATOM   3209  C   GLU B  68      -2.243  65.829  38.928  1.00  0.82           C  
ATOM   3210  O   GLU B  68      -1.656  66.041  39.988  1.00  0.82           O  
ATOM   3211  CB  GLU B  68      -4.396  67.123  38.414  1.00  0.82           C  
ATOM   3212  CG  GLU B  68      -4.868  67.226  39.883  1.00  0.82           C  
ATOM   3213  CD  GLU B  68      -4.979  68.643  40.448  1.00  0.82           C  
ATOM   3214  OE1 GLU B  68      -5.311  69.593  39.678  1.00  0.82           O  
ATOM   3215  OE2 GLU B  68      -4.892  68.754  41.697  1.00  0.82           O  
ATOM   3216  N   ARG B  69      -2.264  64.584  38.407  1.00  0.78           N  
ATOM   3217  CA  ARG B  69      -1.831  63.423  39.151  1.00  0.78           C  
ATOM   3218  C   ARG B  69      -1.775  62.248  38.190  1.00  0.78           C  
ATOM   3219  O   ARG B  69      -2.654  62.067  37.350  1.00  0.78           O  
ATOM   3220  CB  ARG B  69      -2.795  63.100  40.329  1.00  0.78           C  
ATOM   3221  CG  ARG B  69      -2.282  62.023  41.292  1.00  0.78           C  
ATOM   3222  CD  ARG B  69      -3.138  61.894  42.551  1.00  0.78           C  
ATOM   3223  NE  ARG B  69      -2.605  60.707  43.283  1.00  0.78           N  
ATOM   3224  CZ  ARG B  69      -1.598  60.753  44.162  1.00  0.78           C  
ATOM   3225  NH1 ARG B  69      -1.290  59.646  44.829  1.00  0.78           N  
ATOM   3226  NH2 ARG B  69      -0.999  61.896  44.475  1.00  0.78           N  
ATOM   3227  N   VAL B  70      -0.722  61.422  38.280  1.00  0.85           N  
ATOM   3228  CA  VAL B  70      -0.545  60.228  37.486  1.00  0.85           C  
ATOM   3229  C   VAL B  70      -0.709  59.068  38.441  1.00  0.85           C  
ATOM   3230  O   VAL B  70      -0.551  59.230  39.652  1.00  0.85           O  
ATOM   3231  CB  VAL B  70       0.829  60.180  36.801  1.00  0.85           C  
ATOM   3232  CG1 VAL B  70       0.954  61.355  35.810  1.00  0.85           C  
ATOM   3233  CG2 VAL B  70       1.993  60.202  37.818  1.00  0.85           C  
ATOM   3234  N   GLY B  71      -1.083  57.876  37.938  1.00  0.81           N  
ATOM   3235  CA  GLY B  71      -0.926  56.625  38.672  1.00  0.81           C  
ATOM   3236  C   GLY B  71       0.508  56.152  38.744  1.00  0.81           C  
ATOM   3237  O   GLY B  71       1.420  56.709  38.141  1.00  0.81           O  
ATOM   3238  N   SER B  72       0.735  55.064  39.492  1.00  0.75           N  
ATOM   3239  CA  SER B  72       2.051  54.525  39.799  1.00  0.75           C  
ATOM   3240  C   SER B  72       2.778  53.842  38.642  1.00  0.75           C  
ATOM   3241  O   SER B  72       4.002  53.896  38.578  1.00  0.75           O  
ATOM   3242  CB  SER B  72       1.990  53.571  41.021  1.00  0.75           C  
ATOM   3243  OG  SER B  72       0.986  52.565  40.852  1.00  0.75           O  
ATOM   3244  N   ALA B  73       2.057  53.204  37.686  1.00  0.74           N  
ATOM   3245  CA  ALA B  73       2.671  52.498  36.571  1.00  0.74           C  
ATOM   3246  C   ALA B  73       2.781  53.379  35.324  1.00  0.74           C  
ATOM   3247  O   ALA B  73       3.313  52.933  34.302  1.00  0.74           O  
ATOM   3248  CB  ALA B  73       1.877  51.213  36.213  1.00  0.74           C  
ATOM   3249  N   VAL B  74       2.317  54.655  35.404  1.00  0.79           N  
ATOM   3250  CA  VAL B  74       2.402  55.668  34.352  1.00  0.79           C  
ATOM   3251  C   VAL B  74       3.855  56.045  34.104  1.00  0.79           C  
ATOM   3252  O   VAL B  74       4.566  56.424  35.036  1.00  0.79           O  
ATOM   3253  CB  VAL B  74       1.624  56.942  34.702  1.00  0.79           C  
ATOM   3254  CG1 VAL B  74       1.705  57.992  33.571  1.00  0.79           C  
ATOM   3255  CG2 VAL B  74       0.147  56.590  34.957  1.00  0.79           C  
ATOM   3256  N   LYS B  75       4.351  55.938  32.849  1.00  0.71           N  
ATOM   3257  CA  LYS B  75       5.764  56.171  32.575  1.00  0.71           C  
ATOM   3258  C   LYS B  75       6.027  57.240  31.522  1.00  0.71           C  
ATOM   3259  O   LYS B  75       7.152  57.724  31.400  1.00  0.71           O  
ATOM   3260  CB  LYS B  75       6.482  54.882  32.084  1.00  0.71           C  
ATOM   3261  CG  LYS B  75       6.305  53.675  33.020  1.00  0.71           C  
ATOM   3262  CD  LYS B  75       7.046  52.419  32.534  1.00  0.71           C  
ATOM   3263  CE  LYS B  75       6.874  51.174  33.439  1.00  0.71           C  
ATOM   3264  NZ  LYS B  75       5.461  50.717  33.571  1.00  0.71           N  
ATOM   3265  N   LYS B  76       5.024  57.627  30.707  1.00  0.73           N  
ATOM   3266  CA  LYS B  76       5.236  58.525  29.583  1.00  0.73           C  
ATOM   3267  C   LYS B  76       4.615  59.913  29.759  1.00  0.73           C  
ATOM   3268  O   LYS B  76       4.715  60.758  28.870  1.00  0.73           O  
ATOM   3269  CB  LYS B  76       4.698  57.856  28.288  1.00  0.73           C  
ATOM   3270  CG  LYS B  76       5.379  56.517  27.930  1.00  0.73           C  
ATOM   3271  CD  LYS B  76       6.891  56.671  27.684  1.00  0.73           C  
ATOM   3272  CE  LYS B  76       7.568  55.389  27.208  1.00  0.73           C  
ATOM   3273  NZ  LYS B  76       9.025  55.607  27.061  1.00  0.73           N  
ATOM   3274  N   VAL B  77       4.009  60.199  30.929  1.00  0.83           N  
ATOM   3275  CA  VAL B  77       3.269  61.424  31.215  1.00  0.83           C  
ATOM   3276  C   VAL B  77       3.649  61.881  32.616  1.00  0.83           C  
ATOM   3277  O   VAL B  77       3.862  61.058  33.507  1.00  0.83           O  
ATOM   3278  CB  VAL B  77       1.754  61.178  31.118  1.00  0.83           C  
ATOM   3279  CG1 VAL B  77       0.915  62.293  31.777  1.00  0.83           C  
ATOM   3280  CG2 VAL B  77       1.370  61.052  29.630  1.00  0.83           C  
ATOM   3281  N   GLN B  78       3.760  63.211  32.865  1.00  0.80           N  
ATOM   3282  CA  GLN B  78       4.027  63.729  34.192  1.00  0.80           C  
ATOM   3283  C   GLN B  78       3.054  64.843  34.591  1.00  0.80           C  
ATOM   3284  O   GLN B  78       2.381  65.443  33.747  1.00  0.80           O  
ATOM   3285  CB  GLN B  78       5.523  64.149  34.349  1.00  0.80           C  
ATOM   3286  CG  GLN B  78       6.124  65.073  33.253  1.00  0.80           C  
ATOM   3287  CD  GLN B  78       7.623  64.871  32.971  1.00  0.80           C  
ATOM   3288  OE1 GLN B  78       8.215  65.582  32.158  1.00  0.80           O  
ATOM   3289  NE2 GLN B  78       8.266  63.864  33.606  1.00  0.80           N  
ATOM   3290  N   PRO B  79       2.905  65.134  35.892  1.00  0.86           N  
ATOM   3291  CA  PRO B  79       2.188  66.306  36.378  1.00  0.86           C  
ATOM   3292  C   PRO B  79       2.573  67.617  35.734  1.00  0.86           C  
ATOM   3293  O   PRO B  79       3.752  67.960  35.660  1.00  0.86           O  
ATOM   3294  CB  PRO B  79       2.444  66.342  37.888  1.00  0.86           C  
ATOM   3295  CG  PRO B  79       2.830  64.913  38.284  1.00  0.86           C  
ATOM   3296  CD  PRO B  79       3.350  64.274  36.996  1.00  0.86           C  
ATOM   3297  N   GLY B  80       1.563  68.361  35.260  1.00  0.90           N  
ATOM   3298  CA  GLY B  80       1.736  69.603  34.545  1.00  0.90           C  
ATOM   3299  C   GLY B  80       1.727  69.462  33.042  1.00  0.90           C  
ATOM   3300  O   GLY B  80       1.613  70.475  32.357  1.00  0.90           O  
ATOM   3301  N   ASP B  81       1.820  68.250  32.445  1.00  0.87           N  
ATOM   3302  CA  ASP B  81       1.671  68.070  31.001  1.00  0.87           C  
ATOM   3303  C   ASP B  81       0.309  68.524  30.453  1.00  0.87           C  
ATOM   3304  O   ASP B  81      -0.740  68.400  31.083  1.00  0.87           O  
ATOM   3305  CB  ASP B  81       1.962  66.628  30.489  1.00  0.87           C  
ATOM   3306  CG  ASP B  81       3.443  66.271  30.488  1.00  0.87           C  
ATOM   3307  OD1 ASP B  81       4.271  67.132  30.072  1.00  0.87           O  
ATOM   3308  OD2 ASP B  81       3.765  65.077  30.734  1.00  0.87           O  
ATOM   3309  N   HIS B  82       0.325  69.102  29.233  1.00  0.86           N  
ATOM   3310  CA  HIS B  82      -0.860  69.557  28.539  1.00  0.86           C  
ATOM   3311  C   HIS B  82      -1.325  68.415  27.669  1.00  0.86           C  
ATOM   3312  O   HIS B  82      -0.523  67.842  26.930  1.00  0.86           O  
ATOM   3313  CB  HIS B  82      -0.537  70.769  27.641  1.00  0.86           C  
ATOM   3314  CG  HIS B  82      -0.333  72.051  28.391  1.00  0.86           C  
ATOM   3315  ND1 HIS B  82      -0.440  73.203  27.653  1.00  0.86           N  
ATOM   3316  CD2 HIS B  82      -0.106  72.357  29.699  1.00  0.86           C  
ATOM   3317  CE1 HIS B  82      -0.294  74.191  28.501  1.00  0.86           C  
ATOM   3318  NE2 HIS B  82      -0.082  73.738  29.764  1.00  0.86           N  
ATOM   3319  N   VAL B  83      -2.611  68.023  27.766  1.00  0.91           N  
ATOM   3320  CA  VAL B  83      -3.079  66.813  27.127  1.00  0.91           C  
ATOM   3321  C   VAL B  83      -4.395  66.997  26.406  1.00  0.91           C  
ATOM   3322  O   VAL B  83      -5.206  67.866  26.729  1.00  0.91           O  
ATOM   3323  CB  VAL B  83      -3.224  65.631  28.089  1.00  0.91           C  
ATOM   3324  CG1 VAL B  83      -1.816  65.195  28.539  1.00  0.91           C  
ATOM   3325  CG2 VAL B  83      -4.136  65.965  29.288  1.00  0.91           C  
ATOM   3326  N   VAL B  84      -4.619  66.123  25.403  1.00  0.93           N  
ATOM   3327  CA  VAL B  84      -5.863  65.944  24.668  1.00  0.93           C  
ATOM   3328  C   VAL B  84      -6.343  64.542  24.960  1.00  0.93           C  
ATOM   3329  O   VAL B  84      -5.570  63.583  24.946  1.00  0.93           O  
ATOM   3330  CB  VAL B  84      -5.670  66.099  23.157  1.00  0.93           C  
ATOM   3331  CG1 VAL B  84      -6.902  65.674  22.317  1.00  0.93           C  
ATOM   3332  CG2 VAL B  84      -5.345  67.576  22.888  1.00  0.93           C  
ATOM   3333  N   LEU B  85      -7.645  64.394  25.271  1.00  0.93           N  
ATOM   3334  CA  LEU B  85      -8.208  63.115  25.660  1.00  0.93           C  
ATOM   3335  C   LEU B  85      -8.926  62.483  24.485  1.00  0.93           C  
ATOM   3336  O   LEU B  85      -9.924  62.989  23.975  1.00  0.93           O  
ATOM   3337  CB  LEU B  85      -9.186  63.208  26.856  1.00  0.93           C  
ATOM   3338  CG  LEU B  85      -8.690  64.000  28.085  1.00  0.93           C  
ATOM   3339  CD1 LEU B  85      -9.705  63.851  29.231  1.00  0.93           C  
ATOM   3340  CD2 LEU B  85      -7.276  63.611  28.553  1.00  0.93           C  
ATOM   3341  N   THR B  86      -8.406  61.344  24.011  1.00  0.93           N  
ATOM   3342  CA  THR B  86      -8.956  60.625  22.870  1.00  0.93           C  
ATOM   3343  C   THR B  86      -9.889  59.519  23.349  1.00  0.93           C  
ATOM   3344  O   THR B  86     -10.067  59.324  24.556  1.00  0.93           O  
ATOM   3345  CB  THR B  86      -7.832  60.167  21.940  1.00  0.93           C  
ATOM   3346  OG1 THR B  86      -8.239  59.745  20.652  1.00  0.93           O  
ATOM   3347  CG2 THR B  86      -7.033  59.023  22.547  1.00  0.93           C  
ATOM   3348  N   PHE B  87     -10.549  58.806  22.410  1.00  0.90           N  
ATOM   3349  CA  PHE B  87     -11.356  57.604  22.616  1.00  0.90           C  
ATOM   3350  C   PHE B  87     -10.651  56.484  23.355  1.00  0.90           C  
ATOM   3351  O   PHE B  87      -9.425  56.439  23.463  1.00  0.90           O  
ATOM   3352  CB  PHE B  87     -12.014  57.055  21.306  1.00  0.90           C  
ATOM   3353  CG  PHE B  87     -11.004  56.724  20.236  1.00  0.90           C  
ATOM   3354  CD1 PHE B  87     -10.508  57.746  19.420  1.00  0.90           C  
ATOM   3355  CD2 PHE B  87     -10.582  55.405  19.985  1.00  0.90           C  
ATOM   3356  CE1 PHE B  87      -9.552  57.478  18.437  1.00  0.90           C  
ATOM   3357  CE2 PHE B  87      -9.621  55.135  19.001  1.00  0.90           C  
ATOM   3358  CZ  PHE B  87      -9.075  56.179  18.248  1.00  0.90           C  
ATOM   3359  N   TYR B  88     -11.414  55.515  23.892  1.00  0.89           N  
ATOM   3360  CA  TYR B  88     -10.807  54.488  24.711  1.00  0.89           C  
ATOM   3361  C   TYR B  88     -10.495  53.237  23.903  1.00  0.89           C  
ATOM   3362  O   TYR B  88     -11.328  52.759  23.129  1.00  0.89           O  
ATOM   3363  CB  TYR B  88     -11.719  54.137  25.892  1.00  0.89           C  
ATOM   3364  CG  TYR B  88     -11.048  53.291  26.945  1.00  0.89           C  
ATOM   3365  CD1 TYR B  88     -10.682  51.943  26.757  1.00  0.89           C  
ATOM   3366  CD2 TYR B  88     -11.016  53.796  28.241  1.00  0.89           C  
ATOM   3367  CE1 TYR B  88     -10.436  51.103  27.849  1.00  0.89           C  
ATOM   3368  CE2 TYR B  88     -10.910  52.937  29.326  1.00  0.89           C  
ATOM   3369  CZ  TYR B  88     -10.645  51.584  29.143  1.00  0.89           C  
ATOM   3370  OH  TYR B  88     -10.713  50.711  30.249  1.00  0.89           O  
ATOM   3371  N   THR B  89      -9.283  52.645  24.106  1.00  0.86           N  
ATOM   3372  CA  THR B  89      -8.905  51.332  23.577  1.00  0.86           C  
ATOM   3373  C   THR B  89      -8.114  50.532  24.590  1.00  0.86           C  
ATOM   3374  O   THR B  89      -7.474  51.090  25.473  1.00  0.86           O  
ATOM   3375  CB  THR B  89      -8.108  51.345  22.274  1.00  0.86           C  
ATOM   3376  OG1 THR B  89      -6.852  52.015  22.339  1.00  0.86           O  
ATOM   3377  CG2 THR B  89      -8.963  52.118  21.289  1.00  0.86           C  
ATOM   3378  N   CYS B  90      -8.155  49.176  24.489  1.00  0.80           N  
ATOM   3379  CA  CYS B  90      -7.510  48.254  25.416  1.00  0.80           C  
ATOM   3380  C   CYS B  90      -5.989  48.212  25.335  1.00  0.80           C  
ATOM   3381  O   CYS B  90      -5.302  48.179  26.347  1.00  0.80           O  
ATOM   3382  CB  CYS B  90      -8.169  46.836  25.360  1.00  0.80           C  
ATOM   3383  SG  CYS B  90      -7.716  45.750  23.968  1.00  0.80           S  
ATOM   3384  N   GLY B  91      -5.425  48.230  24.106  1.00  0.80           N  
ATOM   3385  CA  GLY B  91      -3.982  48.141  23.873  1.00  0.80           C  
ATOM   3386  C   GLY B  91      -3.377  46.753  23.852  1.00  0.80           C  
ATOM   3387  O   GLY B  91      -2.165  46.612  23.721  1.00  0.80           O  
ATOM   3388  N   SER B  92      -4.208  45.699  23.995  1.00  0.74           N  
ATOM   3389  CA  SER B  92      -3.729  44.334  24.193  1.00  0.74           C  
ATOM   3390  C   SER B  92      -4.327  43.271  23.283  1.00  0.74           C  
ATOM   3391  O   SER B  92      -3.842  42.149  23.234  1.00  0.74           O  
ATOM   3392  CB  SER B  92      -4.042  43.878  25.643  1.00  0.74           C  
ATOM   3393  OG  SER B  92      -5.445  43.854  25.954  1.00  0.74           O  
ATOM   3394  N   CYS B  93      -5.409  43.593  22.545  1.00  0.75           N  
ATOM   3395  CA  CYS B  93      -6.086  42.689  21.624  1.00  0.75           C  
ATOM   3396  C   CYS B  93      -5.446  42.708  20.256  1.00  0.75           C  
ATOM   3397  O   CYS B  93      -4.648  43.599  19.975  1.00  0.75           O  
ATOM   3398  CB  CYS B  93      -7.592  43.061  21.462  1.00  0.75           C  
ATOM   3399  SG  CYS B  93      -7.944  44.634  20.596  1.00  0.75           S  
ATOM   3400  N   ASP B  94      -5.844  41.778  19.355  1.00  0.70           N  
ATOM   3401  CA  ASP B  94      -5.283  41.653  18.020  1.00  0.70           C  
ATOM   3402  C   ASP B  94      -5.252  42.955  17.223  1.00  0.70           C  
ATOM   3403  O   ASP B  94      -4.211  43.363  16.722  1.00  0.70           O  
ATOM   3404  CB  ASP B  94      -6.105  40.608  17.218  1.00  0.70           C  
ATOM   3405  CG  ASP B  94      -5.903  39.196  17.747  1.00  0.70           C  
ATOM   3406  OD1 ASP B  94      -5.004  38.998  18.597  1.00  0.70           O  
ATOM   3407  OD2 ASP B  94      -6.665  38.308  17.294  1.00  0.70           O  
ATOM   3408  N   ALA B  95      -6.384  43.685  17.160  1.00  0.80           N  
ATOM   3409  CA  ALA B  95      -6.468  44.942  16.451  1.00  0.80           C  
ATOM   3410  C   ALA B  95      -5.605  46.048  17.041  1.00  0.80           C  
ATOM   3411  O   ALA B  95      -4.939  46.800  16.344  1.00  0.80           O  
ATOM   3412  CB  ALA B  95      -7.930  45.408  16.398  1.00  0.80           C  
ATOM   3413  N   CYS B  96      -5.564  46.174  18.381  1.00  0.83           N  
ATOM   3414  CA  CYS B  96      -4.704  47.166  19.012  1.00  0.83           C  
ATOM   3415  C   CYS B  96      -3.236  46.881  18.904  1.00  0.83           C  
ATOM   3416  O   CYS B  96      -2.427  47.795  18.784  1.00  0.83           O  
ATOM   3417  CB  CYS B  96      -4.961  47.350  20.511  1.00  0.83           C  
ATOM   3418  SG  CYS B  96      -6.589  48.077  20.811  1.00  0.83           S  
ATOM   3419  N   LEU B  97      -2.850  45.602  18.981  1.00  0.80           N  
ATOM   3420  CA  LEU B  97      -1.489  45.211  18.750  1.00  0.80           C  
ATOM   3421  C   LEU B  97      -0.993  45.497  17.321  1.00  0.80           C  
ATOM   3422  O   LEU B  97       0.174  45.821  17.128  1.00  0.80           O  
ATOM   3423  CB  LEU B  97      -1.297  43.735  19.099  1.00  0.80           C  
ATOM   3424  CG  LEU B  97      -1.447  43.314  20.565  1.00  0.80           C  
ATOM   3425  CD1 LEU B  97      -1.726  41.813  20.508  1.00  0.80           C  
ATOM   3426  CD2 LEU B  97      -0.139  43.580  21.323  1.00  0.80           C  
ATOM   3427  N   SER B  98      -1.858  45.398  16.282  1.00  0.81           N  
ATOM   3428  CA  SER B  98      -1.468  45.556  14.885  1.00  0.81           C  
ATOM   3429  C   SER B  98      -1.580  46.969  14.361  1.00  0.81           C  
ATOM   3430  O   SER B  98      -1.371  47.205  13.176  1.00  0.81           O  
ATOM   3431  CB  SER B  98      -2.244  44.592  13.929  1.00  0.81           C  
ATOM   3432  OG  SER B  98      -3.660  44.598  14.118  1.00  0.81           O  
ATOM   3433  N   GLY B  99      -1.825  47.959  15.244  1.00  0.86           N  
ATOM   3434  CA  GLY B  99      -1.858  49.355  14.829  1.00  0.86           C  
ATOM   3435  C   GLY B  99      -3.215  49.867  14.459  1.00  0.86           C  
ATOM   3436  O   GLY B  99      -3.347  50.950  13.894  1.00  0.86           O  
ATOM   3437  N   ASP B 100      -4.271  49.126  14.824  1.00  0.83           N  
ATOM   3438  CA  ASP B 100      -5.634  49.506  14.557  1.00  0.83           C  
ATOM   3439  C   ASP B 100      -6.421  49.714  15.872  1.00  0.83           C  
ATOM   3440  O   ASP B 100      -7.395  48.997  16.116  1.00  0.83           O  
ATOM   3441  CB  ASP B 100      -6.313  48.386  13.721  1.00  0.83           C  
ATOM   3442  CG  ASP B 100      -5.785  48.231  12.301  1.00  0.83           C  
ATOM   3443  OD1 ASP B 100      -6.155  49.088  11.453  1.00  0.83           O  
ATOM   3444  OD2 ASP B 100      -5.133  47.188  12.024  1.00  0.83           O  
ATOM   3445  N   PRO B 101      -6.120  50.651  16.793  1.00  0.85           N  
ATOM   3446  CA  PRO B 101      -6.850  50.795  18.051  1.00  0.85           C  
ATOM   3447  C   PRO B 101      -8.330  51.140  17.873  1.00  0.85           C  
ATOM   3448  O   PRO B 101      -9.134  50.739  18.707  1.00  0.85           O  
ATOM   3449  CB  PRO B 101      -6.045  51.849  18.841  1.00  0.85           C  
ATOM   3450  CG  PRO B 101      -5.361  52.675  17.755  1.00  0.85           C  
ATOM   3451  CD  PRO B 101      -5.037  51.628  16.689  1.00  0.85           C  
ATOM   3452  N   THR B 102      -8.735  51.846  16.799  1.00  0.86           N  
ATOM   3453  CA  THR B 102     -10.117  52.205  16.477  1.00  0.86           C  
ATOM   3454  C   THR B 102     -11.015  50.998  16.322  1.00  0.86           C  
ATOM   3455  O   THR B 102     -12.208  51.049  16.617  1.00  0.86           O  
ATOM   3456  CB  THR B 102     -10.241  53.061  15.211  1.00  0.86           C  
ATOM   3457  OG1 THR B 102      -9.671  52.461  14.058  1.00  0.86           O  
ATOM   3458  CG2 THR B 102      -9.507  54.387  15.404  1.00  0.86           C  
ATOM   3459  N   SER B 103     -10.443  49.859  15.892  1.00  0.82           N  
ATOM   3460  CA  SER B 103     -11.171  48.625  15.692  1.00  0.82           C  
ATOM   3461  C   SER B 103     -10.903  47.619  16.802  1.00  0.82           C  
ATOM   3462  O   SER B 103     -11.151  46.423  16.644  1.00  0.82           O  
ATOM   3463  CB  SER B 103     -10.814  47.973  14.333  1.00  0.82           C  
ATOM   3464  OG  SER B 103      -9.452  47.545  14.327  1.00  0.82           O  
ATOM   3465  N   CYS B 104     -10.380  48.068  17.970  1.00  0.84           N  
ATOM   3466  CA  CYS B 104     -10.335  47.310  19.213  1.00  0.84           C  
ATOM   3467  C   CYS B 104     -11.550  46.397  19.434  1.00  0.84           C  
ATOM   3468  O   CYS B 104     -12.694  46.832  19.352  1.00  0.84           O  
ATOM   3469  CB  CYS B 104     -10.154  48.272  20.428  1.00  0.84           C  
ATOM   3470  SG  CYS B 104      -9.971  47.477  22.059  1.00  0.84           S  
ATOM   3471  N   ALA B 105     -11.333  45.102  19.771  1.00  0.80           N  
ATOM   3472  CA  ALA B 105     -12.418  44.155  19.976  1.00  0.80           C  
ATOM   3473  C   ALA B 105     -13.213  44.434  21.229  1.00  0.80           C  
ATOM   3474  O   ALA B 105     -14.270  43.867  21.479  1.00  0.80           O  
ATOM   3475  CB  ALA B 105     -11.881  42.709  20.036  1.00  0.80           C  
ATOM   3476  N   ASN B 106     -12.677  45.318  22.084  1.00  0.75           N  
ATOM   3477  CA  ASN B 106     -13.478  45.889  23.162  1.00  0.75           C  
ATOM   3478  C   ASN B 106     -14.393  47.058  22.744  1.00  0.75           C  
ATOM   3479  O   ASN B 106     -15.441  47.241  23.409  1.00  0.75           O  
ATOM   3480  CB  ASN B 106     -12.673  46.115  24.459  1.00  0.75           C  
ATOM   3481  CG  ASN B 106     -12.236  44.767  25.031  1.00  0.75           C  
ATOM   3482  OD1 ASN B 106     -13.034  43.851  25.204  1.00  0.75           O  
ATOM   3483  ND2 ASN B 106     -10.941  44.579  25.371  1.00  0.75           N  
ATOM   3484  N   SER B 107     -14.089  47.895  21.695  1.00  0.80           N  
ATOM   3485  CA  SER B 107     -14.518  49.265  21.424  1.00  0.80           C  
ATOM   3486  C   SER B 107     -15.833  49.803  21.975  1.00  0.80           C  
ATOM   3487  O   SER B 107     -15.880  50.903  22.532  1.00  0.80           O  
ATOM   3488  CB  SER B 107     -14.503  49.736  19.937  1.00  0.80           C  
ATOM   3489  OG  SER B 107     -13.165  49.885  19.485  1.00  0.80           O  
ATOM   3490  N   PHE B 108     -16.944  49.031  21.853  1.00  0.74           N  
ATOM   3491  CA  PHE B 108     -18.247  49.345  22.429  1.00  0.74           C  
ATOM   3492  C   PHE B 108     -18.340  49.271  23.982  1.00  0.74           C  
ATOM   3493  O   PHE B 108     -19.145  49.953  24.605  1.00  0.74           O  
ATOM   3494  CB  PHE B 108     -19.340  48.459  21.739  1.00  0.74           C  
ATOM   3495  CG  PHE B 108     -20.760  48.940  21.986  1.00  0.74           C  
ATOM   3496  CD1 PHE B 108     -21.505  48.462  23.079  1.00  0.74           C  
ATOM   3497  CD2 PHE B 108     -21.376  49.860  21.118  1.00  0.74           C  
ATOM   3498  CE1 PHE B 108     -22.809  48.915  23.320  1.00  0.74           C  
ATOM   3499  CE2 PHE B 108     -22.686  50.305  21.350  1.00  0.74           C  
ATOM   3500  CZ  PHE B 108     -23.403  49.837  22.455  1.00  0.74           C  
ATOM   3501  N   GLY B 109     -17.520  48.474  24.704  1.00  0.80           N  
ATOM   3502  CA  GLY B 109     -17.587  48.377  26.176  1.00  0.80           C  
ATOM   3503  C   GLY B 109     -16.891  49.498  26.960  1.00  0.80           C  
ATOM   3504  O   GLY B 109     -17.351  49.947  28.004  1.00  0.80           O  
ATOM   3505  N   PRO B 110     -15.762  50.019  26.551  1.00  0.80           N  
ATOM   3506  CA  PRO B 110     -15.091  51.112  27.252  1.00  0.80           C  
ATOM   3507  C   PRO B 110     -15.607  52.494  26.951  1.00  0.80           C  
ATOM   3508  O   PRO B 110     -15.312  53.407  27.712  1.00  0.80           O  
ATOM   3509  CB  PRO B 110     -13.701  51.105  26.630  1.00  0.80           C  
ATOM   3510  CG  PRO B 110     -13.471  49.715  26.036  1.00  0.80           C  
ATOM   3511  CD  PRO B 110     -14.873  49.239  25.764  1.00  0.80           C  
ATOM   3512  N   ASN B 111     -16.243  52.700  25.779  1.00  0.83           N  
ATOM   3513  CA  ASN B 111     -16.648  54.042  25.395  1.00  0.83           C  
ATOM   3514  C   ASN B 111     -18.123  54.227  25.685  1.00  0.83           C  
ATOM   3515  O   ASN B 111     -18.555  55.301  26.101  1.00  0.83           O  
ATOM   3516  CB  ASN B 111     -16.369  54.357  23.901  1.00  0.83           C  
ATOM   3517  CG  ASN B 111     -14.871  54.337  23.585  1.00  0.83           C  
ATOM   3518  OD1 ASN B 111     -14.218  55.376  23.510  1.00  0.83           O  
ATOM   3519  ND2 ASN B 111     -14.303  53.130  23.377  1.00  0.83           N  
ATOM   3520  N   PHE B 112     -18.908  53.143  25.499  1.00  0.81           N  
ATOM   3521  CA  PHE B 112     -20.350  53.175  25.490  1.00  0.81           C  
ATOM   3522  C   PHE B 112     -21.003  52.359  26.592  1.00  0.81           C  
ATOM   3523  O   PHE B 112     -22.216  52.423  26.750  1.00  0.81           O  
ATOM   3524  CB  PHE B 112     -20.866  52.621  24.137  1.00  0.81           C  
ATOM   3525  CG  PHE B 112     -20.682  53.609  23.031  1.00  0.81           C  
ATOM   3526  CD1 PHE B 112     -21.375  54.823  23.077  1.00  0.81           C  
ATOM   3527  CD2 PHE B 112     -19.892  53.322  21.908  1.00  0.81           C  
ATOM   3528  CE1 PHE B 112     -21.283  55.744  22.034  1.00  0.81           C  
ATOM   3529  CE2 PHE B 112     -19.812  54.233  20.847  1.00  0.81           C  
ATOM   3530  CZ  PHE B 112     -20.501  55.449  20.914  1.00  0.81           C  
ATOM   3531  N   MET B 113     -20.259  51.592  27.421  1.00  0.77           N  
ATOM   3532  CA  MET B 113     -20.901  50.809  28.474  1.00  0.77           C  
ATOM   3533  C   MET B 113     -21.470  51.626  29.614  1.00  0.77           C  
ATOM   3534  O   MET B 113     -22.507  51.307  30.188  1.00  0.77           O  
ATOM   3535  CB  MET B 113     -19.925  49.827  29.121  1.00  0.77           C  
ATOM   3536  CG  MET B 113     -20.494  48.822  30.132  1.00  0.77           C  
ATOM   3537  SD  MET B 113     -21.664  47.609  29.452  1.00  0.77           S  
ATOM   3538  CE  MET B 113     -20.419  46.646  28.551  1.00  0.77           C  
ATOM   3539  N   GLY B 114     -20.732  52.686  29.998  1.00  0.87           N  
ATOM   3540  CA  GLY B 114     -21.092  53.551  31.111  1.00  0.87           C  
ATOM   3541  C   GLY B 114     -20.421  53.275  32.421  1.00  0.87           C  
ATOM   3542  O   GLY B 114     -20.774  53.843  33.452  1.00  0.87           O  
ATOM   3543  N   ARG B 115     -19.423  52.389  32.412  1.00  0.73           N  
ATOM   3544  CA  ARG B 115     -18.718  51.982  33.601  1.00  0.73           C  
ATOM   3545  C   ARG B 115     -17.349  51.486  33.166  1.00  0.73           C  
ATOM   3546  O   ARG B 115     -16.983  51.614  31.998  1.00  0.73           O  
ATOM   3547  CB  ARG B 115     -19.530  50.926  34.385  1.00  0.73           C  
ATOM   3548  CG  ARG B 115     -19.723  49.617  33.601  1.00  0.73           C  
ATOM   3549  CD  ARG B 115     -20.987  48.855  33.988  1.00  0.73           C  
ATOM   3550  NE  ARG B 115     -20.913  47.528  33.291  1.00  0.73           N  
ATOM   3551  CZ  ARG B 115     -21.797  46.539  33.482  1.00  0.73           C  
ATOM   3552  NH1 ARG B 115     -21.716  45.422  32.762  1.00  0.73           N  
ATOM   3553  NH2 ARG B 115     -22.753  46.650  34.399  1.00  0.73           N  
ATOM   3554  N   SER B 116     -16.524  50.970  34.101  1.00  0.74           N  
ATOM   3555  CA  SER B 116     -15.231  50.371  33.794  1.00  0.74           C  
ATOM   3556  C   SER B 116     -15.368  48.876  33.494  1.00  0.74           C  
ATOM   3557  O   SER B 116     -16.442  48.395  33.141  1.00  0.74           O  
ATOM   3558  CB  SER B 116     -14.250  50.599  34.990  1.00  0.74           C  
ATOM   3559  OG  SER B 116     -14.598  49.786  36.118  1.00  0.74           O  
ATOM   3560  N   VAL B 117     -14.268  48.099  33.654  1.00  0.66           N  
ATOM   3561  CA  VAL B 117     -14.175  46.662  33.420  1.00  0.66           C  
ATOM   3562  C   VAL B 117     -15.140  45.855  34.289  1.00  0.66           C  
ATOM   3563  O   VAL B 117     -15.803  44.929  33.825  1.00  0.66           O  
ATOM   3564  CB  VAL B 117     -12.720  46.208  33.614  1.00  0.66           C  
ATOM   3565  CG1 VAL B 117     -12.579  44.676  33.487  1.00  0.66           C  
ATOM   3566  CG2 VAL B 117     -11.818  46.895  32.560  1.00  0.66           C  
ATOM   3567  N   THR B 118     -15.262  46.210  35.582  1.00  0.66           N  
ATOM   3568  CA  THR B 118     -15.985  45.430  36.575  1.00  0.66           C  
ATOM   3569  C   THR B 118     -17.391  45.933  36.779  1.00  0.66           C  
ATOM   3570  O   THR B 118     -18.313  45.180  37.086  1.00  0.66           O  
ATOM   3571  CB  THR B 118     -15.271  45.530  37.923  1.00  0.66           C  
ATOM   3572  OG1 THR B 118     -14.929  46.888  38.209  1.00  0.66           O  
ATOM   3573  CG2 THR B 118     -13.965  44.729  37.809  1.00  0.66           C  
ATOM   3574  N   GLY B 119     -17.585  47.252  36.617  1.00  0.74           N  
ATOM   3575  CA  GLY B 119     -18.863  47.899  36.854  1.00  0.74           C  
ATOM   3576  C   GLY B 119     -18.748  48.989  37.856  1.00  0.74           C  
ATOM   3577  O   GLY B 119     -19.700  49.714  38.104  1.00  0.74           O  
ATOM   3578  N   GLU B 120     -17.549  49.155  38.423  1.00  0.70           N  
ATOM   3579  CA  GLU B 120     -17.173  50.302  39.201  1.00  0.70           C  
ATOM   3580  C   GLU B 120     -17.215  51.588  38.403  1.00  0.70           C  
ATOM   3581  O   GLU B 120     -16.941  51.631  37.199  1.00  0.70           O  
ATOM   3582  CB  GLU B 120     -15.770  50.070  39.768  1.00  0.70           C  
ATOM   3583  CG  GLU B 120     -15.739  48.844  40.701  1.00  0.70           C  
ATOM   3584  CD  GLU B 120     -14.296  48.478  41.002  1.00  0.70           C  
ATOM   3585  OE1 GLU B 120     -13.604  49.308  41.641  1.00  0.70           O  
ATOM   3586  OE2 GLU B 120     -13.872  47.382  40.538  1.00  0.70           O  
ATOM   3587  N   CYS B 121     -17.574  52.678  39.092  1.00  0.78           N  
ATOM   3588  CA  CYS B 121     -17.658  54.000  38.525  1.00  0.78           C  
ATOM   3589  C   CYS B 121     -16.669  54.847  39.280  1.00  0.78           C  
ATOM   3590  O   CYS B 121     -16.483  54.705  40.487  1.00  0.78           O  
ATOM   3591  CB  CYS B 121     -19.085  54.598  38.619  1.00  0.78           C  
ATOM   3592  SG  CYS B 121     -20.290  53.608  37.675  1.00  0.78           S  
ATOM   3593  N   THR B 122     -15.942  55.728  38.569  1.00  0.79           N  
ATOM   3594  CA  THR B 122     -14.881  56.511  39.187  1.00  0.79           C  
ATOM   3595  C   THR B 122     -15.416  57.809  39.777  1.00  0.79           C  
ATOM   3596  O   THR B 122     -14.793  58.412  40.651  1.00  0.79           O  
ATOM   3597  CB  THR B 122     -13.747  56.806  38.207  1.00  0.79           C  
ATOM   3598  OG1 THR B 122     -14.205  57.434  37.016  1.00  0.79           O  
ATOM   3599  CG2 THR B 122     -13.119  55.467  37.783  1.00  0.79           C  
ATOM   3600  N   ILE B 123     -16.632  58.212  39.341  1.00  0.78           N  
ATOM   3601  CA  ILE B 123     -17.337  59.422  39.713  1.00  0.78           C  
ATOM   3602  C   ILE B 123     -18.425  59.005  40.689  1.00  0.78           C  
ATOM   3603  O   ILE B 123     -19.201  58.091  40.406  1.00  0.78           O  
ATOM   3604  CB  ILE B 123     -17.978  60.138  38.508  1.00  0.78           C  
ATOM   3605  CG1 ILE B 123     -16.895  60.606  37.504  1.00  0.78           C  
ATOM   3606  CG2 ILE B 123     -18.843  61.335  38.980  1.00  0.78           C  
ATOM   3607  CD1 ILE B 123     -17.463  61.224  36.216  1.00  0.78           C  
ATOM   3608  N   HIS B 124     -18.493  59.678  41.855  1.00  0.70           N  
ATOM   3609  CA  HIS B 124     -19.471  59.461  42.907  1.00  0.70           C  
ATOM   3610  C   HIS B 124     -20.295  60.709  43.109  1.00  0.70           C  
ATOM   3611  O   HIS B 124     -19.764  61.811  43.004  1.00  0.70           O  
ATOM   3612  CB  HIS B 124     -18.774  59.228  44.261  1.00  0.70           C  
ATOM   3613  CG  HIS B 124     -17.964  57.993  44.244  1.00  0.70           C  
ATOM   3614  ND1 HIS B 124     -18.651  56.802  44.266  1.00  0.70           N  
ATOM   3615  CD2 HIS B 124     -16.624  57.776  44.183  1.00  0.70           C  
ATOM   3616  CE1 HIS B 124     -17.726  55.875  44.216  1.00  0.70           C  
ATOM   3617  NE2 HIS B 124     -16.481  56.404  44.169  1.00  0.70           N  
ATOM   3618  N   ASP B 125     -21.600  60.592  43.429  1.00  0.66           N  
ATOM   3619  CA  ASP B 125     -22.420  61.738  43.769  1.00  0.66           C  
ATOM   3620  C   ASP B 125     -22.247  62.159  45.232  1.00  0.66           C  
ATOM   3621  O   ASP B 125     -21.815  61.385  46.088  1.00  0.66           O  
ATOM   3622  CB  ASP B 125     -23.903  61.448  43.397  1.00  0.66           C  
ATOM   3623  CG  ASP B 125     -24.764  62.697  43.292  1.00  0.66           C  
ATOM   3624  OD1 ASP B 125     -26.004  62.546  43.183  1.00  0.66           O  
ATOM   3625  OD2 ASP B 125     -24.191  63.807  43.375  1.00  0.66           O  
ATOM   3626  N   HIS B 126     -22.602  63.423  45.530  1.00  0.58           N  
ATOM   3627  CA  HIS B 126     -22.530  64.088  46.821  1.00  0.58           C  
ATOM   3628  C   HIS B 126     -23.395  63.419  47.891  1.00  0.58           C  
ATOM   3629  O   HIS B 126     -23.014  63.304  49.052  1.00  0.58           O  
ATOM   3630  CB  HIS B 126     -22.892  65.583  46.670  1.00  0.58           C  
ATOM   3631  CG  HIS B 126     -22.679  66.382  47.909  1.00  0.58           C  
ATOM   3632  ND1 HIS B 126     -21.419  66.425  48.459  1.00  0.58           N  
ATOM   3633  CD2 HIS B 126     -23.539  67.146  48.628  1.00  0.58           C  
ATOM   3634  CE1 HIS B 126     -21.525  67.223  49.498  1.00  0.58           C  
ATOM   3635  NE2 HIS B 126     -22.792  67.683  49.656  1.00  0.58           N  
ATOM   3636  N   GLN B 127     -24.598  62.928  47.509  1.00  0.66           N  
ATOM   3637  CA  GLN B 127     -25.533  62.291  48.429  1.00  0.66           C  
ATOM   3638  C   GLN B 127     -25.531  60.765  48.317  1.00  0.66           C  
ATOM   3639  O   GLN B 127     -26.382  60.083  48.882  1.00  0.66           O  
ATOM   3640  CB  GLN B 127     -26.979  62.822  48.227  1.00  0.66           C  
ATOM   3641  CG  GLN B 127     -27.137  64.345  48.457  1.00  0.66           C  
ATOM   3642  CD  GLN B 127     -26.849  64.720  49.911  1.00  0.66           C  
ATOM   3643  OE1 GLN B 127     -27.347  64.111  50.857  1.00  0.66           O  
ATOM   3644  NE2 GLN B 127     -26.024  65.772  50.116  1.00  0.66           N  
ATOM   3645  N   GLY B 128     -24.556  60.169  47.592  1.00  0.66           N  
ATOM   3646  CA  GLY B 128     -24.458  58.715  47.475  1.00  0.66           C  
ATOM   3647  C   GLY B 128     -25.181  58.091  46.313  1.00  0.66           C  
ATOM   3648  O   GLY B 128     -25.233  56.871  46.205  1.00  0.66           O  
ATOM   3649  N   ALA B 129     -25.766  58.889  45.400  1.00  0.70           N  
ATOM   3650  CA  ALA B 129     -26.330  58.371  44.168  1.00  0.70           C  
ATOM   3651  C   ALA B 129     -25.272  57.771  43.240  1.00  0.70           C  
ATOM   3652  O   ALA B 129     -24.197  58.334  43.029  1.00  0.70           O  
ATOM   3653  CB  ALA B 129     -27.170  59.447  43.445  1.00  0.70           C  
ATOM   3654  N   GLU B 130     -25.544  56.578  42.677  1.00  0.58           N  
ATOM   3655  CA  GLU B 130     -24.685  55.977  41.676  1.00  0.58           C  
ATOM   3656  C   GLU B 130     -24.833  56.659  40.314  1.00  0.58           C  
ATOM   3657  O   GLU B 130     -25.934  57.000  39.881  1.00  0.58           O  
ATOM   3658  CB  GLU B 130     -24.921  54.459  41.594  1.00  0.58           C  
ATOM   3659  CG  GLU B 130     -23.909  53.718  40.694  1.00  0.58           C  
ATOM   3660  CD  GLU B 130     -24.173  52.214  40.675  1.00  0.58           C  
ATOM   3661  OE1 GLU B 130     -23.435  51.517  39.935  1.00  0.58           O  
ATOM   3662  OE2 GLU B 130     -25.106  51.751  41.383  1.00  0.58           O  
ATOM   3663  N   VAL B 131     -23.702  56.916  39.623  1.00  0.75           N  
ATOM   3664  CA  VAL B 131     -23.657  57.705  38.404  1.00  0.75           C  
ATOM   3665  C   VAL B 131     -22.943  56.902  37.333  1.00  0.75           C  
ATOM   3666  O   VAL B 131     -21.898  56.312  37.593  1.00  0.75           O  
ATOM   3667  CB  VAL B 131     -22.910  59.022  38.638  1.00  0.75           C  
ATOM   3668  CG1 VAL B 131     -22.767  59.836  37.342  1.00  0.75           C  
ATOM   3669  CG2 VAL B 131     -23.665  59.866  39.678  1.00  0.75           C  
ATOM   3670  N   GLY B 132     -23.467  56.846  36.082  1.00  0.83           N  
ATOM   3671  CA  GLY B 132     -22.682  56.360  34.950  1.00  0.83           C  
ATOM   3672  C   GLY B 132     -21.518  57.263  34.622  1.00  0.83           C  
ATOM   3673  O   GLY B 132     -21.633  58.487  34.620  1.00  0.83           O  
ATOM   3674  N   ALA B 133     -20.362  56.699  34.267  1.00  0.87           N  
ATOM   3675  CA  ALA B 133     -19.237  57.511  33.893  1.00  0.87           C  
ATOM   3676  C   ALA B 133     -18.459  56.753  32.837  1.00  0.87           C  
ATOM   3677  O   ALA B 133     -19.025  55.983  32.066  1.00  0.87           O  
ATOM   3678  CB  ALA B 133     -18.390  57.907  35.127  1.00  0.87           C  
ATOM   3679  N   SER B 134     -17.138  56.997  32.740  1.00  0.88           N  
ATOM   3680  CA  SER B 134     -16.232  56.340  31.807  1.00  0.88           C  
ATOM   3681  C   SER B 134     -16.603  56.549  30.350  1.00  0.88           C  
ATOM   3682  O   SER B 134     -16.270  55.747  29.483  1.00  0.88           O  
ATOM   3683  CB  SER B 134     -16.048  54.832  32.108  1.00  0.88           C  
ATOM   3684  OG  SER B 134     -15.567  54.649  33.445  1.00  0.88           O  
ATOM   3685  N   PHE B 135     -17.280  57.669  30.017  1.00  0.89           N  
ATOM   3686  CA  PHE B 135     -17.857  57.863  28.703  1.00  0.89           C  
ATOM   3687  C   PHE B 135     -16.768  58.299  27.738  1.00  0.89           C  
ATOM   3688  O   PHE B 135     -16.075  59.293  27.967  1.00  0.89           O  
ATOM   3689  CB  PHE B 135     -19.002  58.899  28.751  1.00  0.89           C  
ATOM   3690  CG  PHE B 135     -19.622  59.128  27.395  1.00  0.89           C  
ATOM   3691  CD1 PHE B 135     -20.284  58.101  26.702  1.00  0.89           C  
ATOM   3692  CD2 PHE B 135     -19.468  60.373  26.765  1.00  0.89           C  
ATOM   3693  CE1 PHE B 135     -20.810  58.326  25.422  1.00  0.89           C  
ATOM   3694  CE2 PHE B 135     -20.011  60.608  25.498  1.00  0.89           C  
ATOM   3695  CZ  PHE B 135     -20.697  59.588  24.831  1.00  0.89           C  
ATOM   3696  N   PHE B 136     -16.538  57.485  26.683  1.00  0.90           N  
ATOM   3697  CA  PHE B 136     -15.359  57.543  25.823  1.00  0.90           C  
ATOM   3698  C   PHE B 136     -14.062  57.492  26.610  1.00  0.90           C  
ATOM   3699  O   PHE B 136     -13.032  58.051  26.239  1.00  0.90           O  
ATOM   3700  CB  PHE B 136     -15.405  58.722  24.825  1.00  0.90           C  
ATOM   3701  CG  PHE B 136     -16.203  58.420  23.578  1.00  0.90           C  
ATOM   3702  CD1 PHE B 136     -17.596  58.251  23.608  1.00  0.90           C  
ATOM   3703  CD2 PHE B 136     -15.558  58.399  22.329  1.00  0.90           C  
ATOM   3704  CE1 PHE B 136     -18.324  58.078  22.423  1.00  0.90           C  
ATOM   3705  CE2 PHE B 136     -16.279  58.226  21.141  1.00  0.90           C  
ATOM   3706  CZ  PHE B 136     -17.667  58.068  21.188  1.00  0.90           C  
ATOM   3707  N   GLY B 137     -14.092  56.793  27.763  1.00  0.94           N  
ATOM   3708  CA  GLY B 137     -12.976  56.786  28.685  1.00  0.94           C  
ATOM   3709  C   GLY B 137     -12.584  58.089  29.308  1.00  0.94           C  
ATOM   3710  O   GLY B 137     -11.431  58.232  29.713  1.00  0.94           O  
ATOM   3711  N   GLN B 138     -13.494  59.081  29.384  1.00  0.89           N  
ATOM   3712  CA  GLN B 138     -13.081  60.326  29.980  1.00  0.89           C  
ATOM   3713  C   GLN B 138     -14.176  61.075  30.691  1.00  0.89           C  
ATOM   3714  O   GLN B 138     -13.916  61.672  31.734  1.00  0.89           O  
ATOM   3715  CB  GLN B 138     -12.481  61.237  28.876  1.00  0.89           C  
ATOM   3716  CG  GLN B 138     -13.434  61.580  27.706  1.00  0.89           C  
ATOM   3717  CD  GLN B 138     -12.680  62.296  26.586  1.00  0.89           C  
ATOM   3718  OE1 GLN B 138     -12.656  63.532  26.529  1.00  0.89           O  
ATOM   3719  NE2 GLN B 138     -12.047  61.517  25.681  1.00  0.89           N  
ATOM   3720  N   SER B 139     -15.440  61.012  30.210  1.00  0.92           N  
ATOM   3721  CA  SER B 139     -16.558  61.685  30.861  1.00  0.92           C  
ATOM   3722  C   SER B 139     -16.330  63.184  31.088  1.00  0.92           C  
ATOM   3723  O   SER B 139     -16.472  63.694  32.198  1.00  0.92           O  
ATOM   3724  CB  SER B 139     -16.926  60.983  32.201  1.00  0.92           C  
ATOM   3725  OG  SER B 139     -17.689  59.796  31.982  1.00  0.92           O  
ATOM   3726  N   SER B 140     -15.938  63.928  30.028  1.00  0.91           N  
ATOM   3727  CA  SER B 140     -15.179  65.169  30.151  1.00  0.91           C  
ATOM   3728  C   SER B 140     -15.983  66.467  30.153  1.00  0.91           C  
ATOM   3729  O   SER B 140     -15.419  67.550  30.023  1.00  0.91           O  
ATOM   3730  CB  SER B 140     -14.012  65.299  29.121  1.00  0.91           C  
ATOM   3731  OG  SER B 140     -14.464  65.241  27.773  1.00  0.91           O  
ATOM   3732  N   PHE B 141     -17.316  66.469  30.351  1.00  0.88           N  
ATOM   3733  CA  PHE B 141     -18.008  67.704  30.747  1.00  0.88           C  
ATOM   3734  C   PHE B 141     -17.950  67.979  32.259  1.00  0.88           C  
ATOM   3735  O   PHE B 141     -18.973  68.058  32.947  1.00  0.88           O  
ATOM   3736  CB  PHE B 141     -19.483  67.806  30.262  1.00  0.88           C  
ATOM   3737  CG  PHE B 141     -19.654  67.855  28.763  1.00  0.88           C  
ATOM   3738  CD1 PHE B 141     -18.789  68.575  27.918  1.00  0.88           C  
ATOM   3739  CD2 PHE B 141     -20.752  67.198  28.181  1.00  0.88           C  
ATOM   3740  CE1 PHE B 141     -18.977  68.581  26.530  1.00  0.88           C  
ATOM   3741  CE2 PHE B 141     -20.937  67.191  26.792  1.00  0.88           C  
ATOM   3742  CZ  PHE B 141     -20.036  67.868  25.967  1.00  0.88           C  
ATOM   3743  N   ALA B 142     -16.739  68.170  32.820  1.00  0.89           N  
ATOM   3744  CA  ALA B 142     -16.571  68.408  34.233  1.00  0.89           C  
ATOM   3745  C   ALA B 142     -15.300  69.208  34.460  1.00  0.89           C  
ATOM   3746  O   ALA B 142     -14.549  69.432  33.522  1.00  0.89           O  
ATOM   3747  CB  ALA B 142     -16.456  67.067  34.979  1.00  0.89           C  
ATOM   3748  N   THR B 143     -15.016  69.655  35.708  1.00  0.85           N  
ATOM   3749  CA  THR B 143     -13.756  70.299  36.085  1.00  0.85           C  
ATOM   3750  C   THR B 143     -12.569  69.352  36.174  1.00  0.85           C  
ATOM   3751  O   THR B 143     -11.423  69.768  36.013  1.00  0.85           O  
ATOM   3752  CB  THR B 143     -13.858  71.100  37.393  1.00  0.85           C  
ATOM   3753  OG1 THR B 143     -14.423  70.372  38.478  1.00  0.85           O  
ATOM   3754  CG2 THR B 143     -14.794  72.290  37.157  1.00  0.85           C  
ATOM   3755  N   TYR B 144     -12.809  68.048  36.403  1.00  0.88           N  
ATOM   3756  CA  TYR B 144     -11.766  67.052  36.544  1.00  0.88           C  
ATOM   3757  C   TYR B 144     -12.223  65.773  35.889  1.00  0.88           C  
ATOM   3758  O   TYR B 144     -13.393  65.399  35.969  1.00  0.88           O  
ATOM   3759  CB  TYR B 144     -11.456  66.711  38.024  1.00  0.88           C  
ATOM   3760  CG  TYR B 144     -10.505  67.701  38.613  1.00  0.88           C  
ATOM   3761  CD1 TYR B 144     -10.927  68.912  39.179  1.00  0.88           C  
ATOM   3762  CD2 TYR B 144      -9.136  67.435  38.531  1.00  0.88           C  
ATOM   3763  CE1 TYR B 144      -9.985  69.850  39.625  1.00  0.88           C  
ATOM   3764  CE2 TYR B 144      -8.198  68.383  38.947  1.00  0.88           C  
ATOM   3765  CZ  TYR B 144      -8.615  69.590  39.509  1.00  0.88           C  
ATOM   3766  OH  TYR B 144      -7.674  70.558  39.930  1.00  0.88           O  
ATOM   3767  N   ALA B 145     -11.279  65.079  35.231  1.00  0.92           N  
ATOM   3768  CA  ALA B 145     -11.532  63.868  34.497  1.00  0.92           C  
ATOM   3769  C   ALA B 145     -10.470  62.847  34.823  1.00  0.92           C  
ATOM   3770  O   ALA B 145      -9.318  63.172  35.120  1.00  0.92           O  
ATOM   3771  CB  ALA B 145     -11.525  64.130  32.978  1.00  0.92           C  
ATOM   3772  N   LEU B 146     -10.866  61.569  34.757  1.00  0.89           N  
ATOM   3773  CA  LEU B 146      -9.980  60.454  34.926  1.00  0.89           C  
ATOM   3774  C   LEU B 146      -9.938  59.682  33.617  1.00  0.89           C  
ATOM   3775  O   LEU B 146     -10.971  59.268  33.092  1.00  0.89           O  
ATOM   3776  CB  LEU B 146     -10.482  59.527  36.041  1.00  0.89           C  
ATOM   3777  CG  LEU B 146      -9.436  58.492  36.472  1.00  0.89           C  
ATOM   3778  CD1 LEU B 146      -8.460  59.047  37.514  1.00  0.89           C  
ATOM   3779  CD2 LEU B 146     -10.155  57.282  37.050  1.00  0.89           C  
ATOM   3780  N   SER B 147      -8.728  59.493  33.070  1.00  0.91           N  
ATOM   3781  CA  SER B 147      -8.448  58.865  31.786  1.00  0.91           C  
ATOM   3782  C   SER B 147      -7.377  57.784  31.977  1.00  0.91           C  
ATOM   3783  O   SER B 147      -6.901  57.577  33.089  1.00  0.91           O  
ATOM   3784  CB  SER B 147      -8.013  59.922  30.732  1.00  0.91           C  
ATOM   3785  OG  SER B 147      -6.977  60.781  31.210  1.00  0.91           O  
ATOM   3786  N   TYR B 148      -6.993  57.017  30.926  1.00  0.89           N  
ATOM   3787  CA  TYR B 148      -5.935  56.005  30.975  1.00  0.89           C  
ATOM   3788  C   TYR B 148      -4.737  56.551  30.220  1.00  0.89           C  
ATOM   3789  O   TYR B 148      -4.884  57.424  29.371  1.00  0.89           O  
ATOM   3790  CB  TYR B 148      -6.354  54.680  30.276  1.00  0.89           C  
ATOM   3791  CG  TYR B 148      -7.266  53.876  31.146  1.00  0.89           C  
ATOM   3792  CD1 TYR B 148      -8.592  54.264  31.407  1.00  0.89           C  
ATOM   3793  CD2 TYR B 148      -6.787  52.681  31.697  1.00  0.89           C  
ATOM   3794  CE1 TYR B 148      -9.409  53.476  32.231  1.00  0.89           C  
ATOM   3795  CE2 TYR B 148      -7.615  51.875  32.483  1.00  0.89           C  
ATOM   3796  CZ  TYR B 148      -8.930  52.267  32.739  1.00  0.89           C  
ATOM   3797  OH  TYR B 148      -9.778  51.425  33.477  1.00  0.89           O  
ATOM   3798  N   GLU B 149      -3.503  56.063  30.487  1.00  0.81           N  
ATOM   3799  CA  GLU B 149      -2.297  56.552  29.826  1.00  0.81           C  
ATOM   3800  C   GLU B 149      -2.354  56.486  28.299  1.00  0.81           C  
ATOM   3801  O   GLU B 149      -2.048  57.458  27.615  1.00  0.81           O  
ATOM   3802  CB  GLU B 149      -1.034  55.818  30.363  1.00  0.81           C  
ATOM   3803  CG  GLU B 149       0.311  56.373  29.809  1.00  0.81           C  
ATOM   3804  CD  GLU B 149       1.574  55.695  30.361  1.00  0.81           C  
ATOM   3805  OE1 GLU B 149       1.595  54.445  30.479  1.00  0.81           O  
ATOM   3806  OE2 GLU B 149       2.571  56.416  30.653  1.00  0.81           O  
ATOM   3807  N   ARG B 150      -2.859  55.369  27.730  1.00  0.79           N  
ATOM   3808  CA  ARG B 150      -2.976  55.205  26.288  1.00  0.79           C  
ATOM   3809  C   ARG B 150      -4.086  56.009  25.600  1.00  0.79           C  
ATOM   3810  O   ARG B 150      -4.134  56.030  24.372  1.00  0.79           O  
ATOM   3811  CB  ARG B 150      -3.171  53.722  25.878  1.00  0.79           C  
ATOM   3812  CG  ARG B 150      -1.944  52.813  26.092  1.00  0.79           C  
ATOM   3813  CD  ARG B 150      -2.066  51.399  25.489  1.00  0.79           C  
ATOM   3814  NE  ARG B 150      -2.131  51.514  23.979  1.00  0.79           N  
ATOM   3815  CZ  ARG B 150      -3.247  51.545  23.235  1.00  0.79           C  
ATOM   3816  NH1 ARG B 150      -3.156  51.742  21.920  1.00  0.79           N  
ATOM   3817  NH2 ARG B 150      -4.451  51.438  23.784  1.00  0.79           N  
ATOM   3818  N   ASN B 151      -5.029  56.665  26.330  1.00  0.89           N  
ATOM   3819  CA  ASN B 151      -5.921  57.630  25.691  1.00  0.89           C  
ATOM   3820  C   ASN B 151      -5.614  59.067  26.086  1.00  0.89           C  
ATOM   3821  O   ASN B 151      -6.406  59.971  25.812  1.00  0.89           O  
ATOM   3822  CB  ASN B 151      -7.452  57.304  25.777  1.00  0.89           C  
ATOM   3823  CG  ASN B 151      -8.125  57.459  27.140  1.00  0.89           C  
ATOM   3824  OD1 ASN B 151      -7.712  56.867  28.137  1.00  0.89           O  
ATOM   3825  ND2 ASN B 151      -9.251  58.213  27.194  1.00  0.89           N  
ATOM   3826  N   THR B 152      -4.438  59.327  26.691  1.00  0.89           N  
ATOM   3827  CA  THR B 152      -4.088  60.672  27.134  1.00  0.89           C  
ATOM   3828  C   THR B 152      -2.856  61.167  26.396  1.00  0.89           C  
ATOM   3829  O   THR B 152      -1.712  60.834  26.705  1.00  0.89           O  
ATOM   3830  CB  THR B 152      -3.877  60.726  28.638  1.00  0.89           C  
ATOM   3831  OG1 THR B 152      -5.074  60.378  29.313  1.00  0.89           O  
ATOM   3832  CG2 THR B 152      -3.598  62.150  29.112  1.00  0.89           C  
ATOM   3833  N   VAL B 153      -3.070  62.053  25.400  1.00  0.89           N  
ATOM   3834  CA  VAL B 153      -2.057  62.411  24.428  1.00  0.89           C  
ATOM   3835  C   VAL B 153      -1.414  63.722  24.839  1.00  0.89           C  
ATOM   3836  O   VAL B 153      -2.072  64.762  24.882  1.00  0.89           O  
ATOM   3837  CB  VAL B 153      -2.638  62.592  23.024  1.00  0.89           C  
ATOM   3838  CG1 VAL B 153      -1.494  62.746  21.997  1.00  0.89           C  
ATOM   3839  CG2 VAL B 153      -3.509  61.369  22.681  1.00  0.89           C  
ATOM   3840  N   LYS B 154      -0.108  63.719  25.172  1.00  0.84           N  
ATOM   3841  CA  LYS B 154       0.664  64.924  25.409  1.00  0.84           C  
ATOM   3842  C   LYS B 154       0.826  65.805  24.176  1.00  0.84           C  
ATOM   3843  O   LYS B 154       1.216  65.344  23.103  1.00  0.84           O  
ATOM   3844  CB  LYS B 154       2.050  64.542  25.977  1.00  0.84           C  
ATOM   3845  CG  LYS B 154       3.062  65.694  26.099  1.00  0.84           C  
ATOM   3846  CD  LYS B 154       4.127  65.382  27.155  1.00  0.84           C  
ATOM   3847  CE  LYS B 154       5.502  66.004  26.933  1.00  0.84           C  
ATOM   3848  NZ  LYS B 154       6.332  65.673  28.114  1.00  0.84           N  
ATOM   3849  N   VAL B 155       0.567  67.121  24.320  1.00  0.88           N  
ATOM   3850  CA  VAL B 155       0.773  68.090  23.268  1.00  0.88           C  
ATOM   3851  C   VAL B 155       1.614  69.224  23.809  1.00  0.88           C  
ATOM   3852  O   VAL B 155       1.910  69.328  25.002  1.00  0.88           O  
ATOM   3853  CB  VAL B 155      -0.515  68.631  22.623  1.00  0.88           C  
ATOM   3854  CG1 VAL B 155      -1.305  67.468  21.987  1.00  0.88           C  
ATOM   3855  CG2 VAL B 155      -1.379  69.410  23.637  1.00  0.88           C  
ATOM   3856  N   THR B 156       2.087  70.075  22.881  1.00  0.85           N  
ATOM   3857  CA  THR B 156       2.879  71.267  23.149  1.00  0.85           C  
ATOM   3858  C   THR B 156       2.161  72.288  24.021  1.00  0.85           C  
ATOM   3859  O   THR B 156       0.941  72.418  23.967  1.00  0.85           O  
ATOM   3860  CB  THR B 156       3.400  71.921  21.863  1.00  0.85           C  
ATOM   3861  OG1 THR B 156       4.355  72.929  22.157  1.00  0.85           O  
ATOM   3862  CG2 THR B 156       2.276  72.554  21.028  1.00  0.85           C  
ATOM   3863  N   LYS B 157       2.930  73.058  24.826  1.00  0.79           N  
ATOM   3864  CA  LYS B 157       2.420  74.140  25.650  1.00  0.79           C  
ATOM   3865  C   LYS B 157       2.437  75.466  24.888  1.00  0.79           C  
ATOM   3866  O   LYS B 157       2.012  76.494  25.410  1.00  0.79           O  
ATOM   3867  CB  LYS B 157       3.291  74.334  26.920  1.00  0.79           C  
ATOM   3868  CG  LYS B 157       3.236  73.183  27.936  1.00  0.79           C  
ATOM   3869  CD  LYS B 157       4.022  73.544  29.212  1.00  0.79           C  
ATOM   3870  CE  LYS B 157       4.286  72.370  30.154  1.00  0.79           C  
ATOM   3871  NZ  LYS B 157       2.989  71.892  30.625  1.00  0.79           N  
ATOM   3872  N   ASP B 158       2.879  75.445  23.609  1.00  0.81           N  
ATOM   3873  CA  ASP B 158       3.013  76.619  22.765  1.00  0.81           C  
ATOM   3874  C   ASP B 158       1.711  76.972  22.040  1.00  0.81           C  
ATOM   3875  O   ASP B 158       1.657  77.924  21.264  1.00  0.81           O  
ATOM   3876  CB  ASP B 158       4.032  76.353  21.615  1.00  0.81           C  
ATOM   3877  CG  ASP B 158       5.483  76.204  22.044  1.00  0.81           C  
ATOM   3878  OD1 ASP B 158       5.797  76.304  23.252  1.00  0.81           O  
ATOM   3879  OD2 ASP B 158       6.286  75.936  21.101  1.00  0.81           O  
ATOM   3880  N   VAL B 159       0.623  76.204  22.244  1.00  0.81           N  
ATOM   3881  CA  VAL B 159      -0.673  76.446  21.616  1.00  0.81           C  
ATOM   3882  C   VAL B 159      -1.666  76.597  22.766  1.00  0.81           C  
ATOM   3883  O   VAL B 159      -1.535  75.845  23.732  1.00  0.81           O  
ATOM   3884  CB  VAL B 159      -1.079  75.345  20.614  1.00  0.81           C  
ATOM   3885  CG1 VAL B 159      -2.500  75.555  20.043  1.00  0.81           C  
ATOM   3886  CG2 VAL B 159      -0.071  75.369  19.446  1.00  0.81           C  
ATOM   3887  N   PRO B 160      -2.641  77.523  22.784  1.00  0.84           N  
ATOM   3888  CA  PRO B 160      -3.708  77.559  23.787  1.00  0.84           C  
ATOM   3889  C   PRO B 160      -4.439  76.247  23.956  1.00  0.84           C  
ATOM   3890  O   PRO B 160      -4.961  75.709  22.978  1.00  0.84           O  
ATOM   3891  CB  PRO B 160      -4.675  78.654  23.297  1.00  0.84           C  
ATOM   3892  CG  PRO B 160      -3.848  79.537  22.358  1.00  0.84           C  
ATOM   3893  CD  PRO B 160      -2.828  78.559  21.771  1.00  0.84           C  
ATOM   3894  N   LEU B 161      -4.496  75.710  25.188  1.00  0.88           N  
ATOM   3895  CA  LEU B 161      -4.927  74.339  25.375  1.00  0.88           C  
ATOM   3896  C   LEU B 161      -6.425  74.108  25.234  1.00  0.88           C  
ATOM   3897  O   LEU B 161      -6.893  73.022  24.888  1.00  0.88           O  
ATOM   3898  CB  LEU B 161      -4.435  73.775  26.715  1.00  0.88           C  
ATOM   3899  CG  LEU B 161      -4.654  72.252  26.869  1.00  0.88           C  
ATOM   3900  CD1 LEU B 161      -4.168  71.414  25.667  1.00  0.88           C  
ATOM   3901  CD2 LEU B 161      -3.900  71.791  28.111  1.00  0.88           C  
ATOM   3902  N   GLU B 162      -7.244  75.157  25.411  1.00  0.87           N  
ATOM   3903  CA  GLU B 162      -8.677  75.054  25.293  1.00  0.87           C  
ATOM   3904  C   GLU B 162      -9.172  74.731  23.884  1.00  0.87           C  
ATOM   3905  O   GLU B 162     -10.285  74.251  23.684  1.00  0.87           O  
ATOM   3906  CB  GLU B 162      -9.289  76.407  25.707  1.00  0.87           C  
ATOM   3907  CG  GLU B 162      -8.833  77.618  24.850  1.00  0.87           C  
ATOM   3908  CD  GLU B 162      -7.833  78.488  25.596  1.00  0.87           C  
ATOM   3909  OE1 GLU B 162      -6.728  77.967  25.898  1.00  0.87           O  
ATOM   3910  OE2 GLU B 162      -8.192  79.662  25.898  1.00  0.87           O  
ATOM   3911  N   LEU B 163      -8.320  75.003  22.878  1.00  0.90           N  
ATOM   3912  CA  LEU B 163      -8.589  74.916  21.463  1.00  0.90           C  
ATOM   3913  C   LEU B 163      -8.477  73.480  20.928  1.00  0.90           C  
ATOM   3914  O   LEU B 163      -9.035  73.140  19.887  1.00  0.90           O  
ATOM   3915  CB  LEU B 163      -7.588  75.914  20.811  1.00  0.90           C  
ATOM   3916  CG  LEU B 163      -7.809  76.376  19.354  1.00  0.90           C  
ATOM   3917  CD1 LEU B 163      -9.262  76.795  19.096  1.00  0.90           C  
ATOM   3918  CD2 LEU B 163      -6.891  77.581  19.056  1.00  0.90           C  
ATOM   3919  N   LEU B 164      -7.786  72.572  21.665  1.00  0.92           N  
ATOM   3920  CA  LEU B 164      -7.332  71.295  21.119  1.00  0.92           C  
ATOM   3921  C   LEU B 164      -8.140  70.056  21.475  1.00  0.92           C  
ATOM   3922  O   LEU B 164      -7.992  69.017  20.834  1.00  0.92           O  
ATOM   3923  CB  LEU B 164      -5.890  70.979  21.567  1.00  0.92           C  
ATOM   3924  CG  LEU B 164      -4.834  72.010  21.139  1.00  0.92           C  
ATOM   3925  CD1 LEU B 164      -3.468  71.502  21.598  1.00  0.92           C  
ATOM   3926  CD2 LEU B 164      -4.826  72.245  19.623  1.00  0.92           C  
ATOM   3927  N   GLY B 165      -9.053  70.124  22.463  1.00  0.93           N  
ATOM   3928  CA  GLY B 165      -9.982  69.031  22.779  1.00  0.93           C  
ATOM   3929  C   GLY B 165     -10.711  68.372  21.606  1.00  0.93           C  
ATOM   3930  O   GLY B 165     -10.710  67.140  21.528  1.00  0.93           O  
ATOM   3931  N   PRO B 166     -11.302  69.096  20.645  1.00  0.94           N  
ATOM   3932  CA  PRO B 166     -11.914  68.538  19.436  1.00  0.94           C  
ATOM   3933  C   PRO B 166     -11.045  67.632  18.573  1.00  0.94           C  
ATOM   3934  O   PRO B 166     -11.595  66.875  17.772  1.00  0.94           O  
ATOM   3935  CB  PRO B 166     -12.399  69.775  18.664  1.00  0.94           C  
ATOM   3936  CG  PRO B 166     -12.673  70.800  19.762  1.00  0.94           C  
ATOM   3937  CD  PRO B 166     -11.514  70.544  20.713  1.00  0.94           C  
ATOM   3938  N   LEU B 167      -9.695  67.680  18.688  1.00  0.93           N  
ATOM   3939  CA  LEU B 167      -8.788  66.789  17.976  1.00  0.93           C  
ATOM   3940  C   LEU B 167      -8.915  65.351  18.446  1.00  0.93           C  
ATOM   3941  O   LEU B 167      -8.553  64.430  17.725  1.00  0.93           O  
ATOM   3942  CB  LEU B 167      -7.299  67.210  18.115  1.00  0.93           C  
ATOM   3943  CG  LEU B 167      -6.902  68.551  17.461  1.00  0.93           C  
ATOM   3944  CD1 LEU B 167      -5.467  68.907  17.867  1.00  0.93           C  
ATOM   3945  CD2 LEU B 167      -6.992  68.531  15.928  1.00  0.93           C  
ATOM   3946  N   GLY B 168      -9.475  65.123  19.652  1.00  0.95           N  
ATOM   3947  CA  GLY B 168      -9.702  63.789  20.197  1.00  0.95           C  
ATOM   3948  C   GLY B 168     -10.908  63.046  19.665  1.00  0.95           C  
ATOM   3949  O   GLY B 168     -11.116  61.891  20.019  1.00  0.95           O  
ATOM   3950  N   CYS B 169     -11.717  63.690  18.797  1.00  0.91           N  
ATOM   3951  CA  CYS B 169     -12.747  63.014  18.030  1.00  0.91           C  
ATOM   3952  C   CYS B 169     -12.888  63.696  16.680  1.00  0.91           C  
ATOM   3953  O   CYS B 169     -12.193  63.373  15.720  1.00  0.91           O  
ATOM   3954  CB  CYS B 169     -14.108  62.928  18.787  1.00  0.91           C  
ATOM   3955  SG  CYS B 169     -15.444  61.992  17.956  1.00  0.91           S  
ATOM   3956  N   GLY B 170     -13.790  64.698  16.538  1.00  0.92           N  
ATOM   3957  CA  GLY B 170     -14.331  65.068  15.226  1.00  0.92           C  
ATOM   3958  C   GLY B 170     -13.356  65.545  14.181  1.00  0.92           C  
ATOM   3959  O   GLY B 170     -13.534  65.321  12.983  1.00  0.92           O  
ATOM   3960  N   ILE B 171     -12.284  66.219  14.623  1.00  0.90           N  
ATOM   3961  CA  ILE B 171     -11.244  66.705  13.737  1.00  0.90           C  
ATOM   3962  C   ILE B 171     -10.329  65.585  13.255  1.00  0.90           C  
ATOM   3963  O   ILE B 171     -10.030  65.492  12.062  1.00  0.90           O  
ATOM   3964  CB  ILE B 171     -10.441  67.844  14.347  1.00  0.90           C  
ATOM   3965  CG1 ILE B 171     -11.303  68.885  15.106  1.00  0.90           C  
ATOM   3966  CG2 ILE B 171      -9.585  68.528  13.261  1.00  0.90           C  
ATOM   3967  CD1 ILE B 171     -12.377  69.595  14.278  1.00  0.90           C  
ATOM   3968  N   GLN B 172      -9.903  64.661  14.152  1.00  0.88           N  
ATOM   3969  CA  GLN B 172      -9.156  63.483  13.746  1.00  0.88           C  
ATOM   3970  C   GLN B 172      -9.961  62.516  12.898  1.00  0.88           C  
ATOM   3971  O   GLN B 172      -9.424  61.935  11.959  1.00  0.88           O  
ATOM   3972  CB  GLN B 172      -8.459  62.729  14.895  1.00  0.88           C  
ATOM   3973  CG  GLN B 172      -9.361  61.859  15.784  1.00  0.88           C  
ATOM   3974  CD  GLN B 172      -8.506  61.199  16.857  1.00  0.88           C  
ATOM   3975  OE1 GLN B 172      -7.285  61.058  16.749  1.00  0.88           O  
ATOM   3976  NE2 GLN B 172      -9.196  60.793  17.943  1.00  0.88           N  
ATOM   3977  N   THR B 173     -11.280  62.358  13.162  1.00  0.90           N  
ATOM   3978  CA  THR B 173     -12.171  61.566  12.308  1.00  0.90           C  
ATOM   3979  C   THR B 173     -12.197  62.031  10.874  1.00  0.90           C  
ATOM   3980  O   THR B 173     -12.012  61.250   9.942  1.00  0.90           O  
ATOM   3981  CB  THR B 173     -13.614  61.523  12.803  1.00  0.90           C  
ATOM   3982  OG1 THR B 173     -13.615  60.895  14.070  1.00  0.90           O  
ATOM   3983  CG2 THR B 173     -14.534  60.676  11.899  1.00  0.90           C  
ATOM   3984  N   GLY B 174     -12.374  63.343  10.634  1.00  0.92           N  
ATOM   3985  CA  GLY B 174     -12.439  63.825   9.265  1.00  0.92           C  
ATOM   3986  C   GLY B 174     -11.104  63.860   8.577  1.00  0.92           C  
ATOM   3987  O   GLY B 174     -10.971  63.380   7.453  1.00  0.92           O  
ATOM   3988  N   ALA B 175     -10.058  64.384   9.251  1.00  0.92           N  
ATOM   3989  CA  ALA B 175      -8.722  64.440   8.695  1.00  0.92           C  
ATOM   3990  C   ALA B 175      -8.119  63.065   8.453  1.00  0.92           C  
ATOM   3991  O   ALA B 175      -7.480  62.806   7.435  1.00  0.92           O  
ATOM   3992  CB  ALA B 175      -7.801  65.258   9.622  1.00  0.92           C  
ATOM   3993  N   GLY B 176      -8.340  62.135   9.402  1.00  0.90           N  
ATOM   3994  CA  GLY B 176      -7.838  60.777   9.354  1.00  0.90           C  
ATOM   3995  C   GLY B 176      -8.493  59.907   8.326  1.00  0.90           C  
ATOM   3996  O   GLY B 176      -7.862  59.019   7.762  1.00  0.90           O  
ATOM   3997  N   SER B 177      -9.782  60.151   8.021  1.00  0.89           N  
ATOM   3998  CA  SER B 177     -10.475  59.439   6.944  1.00  0.89           C  
ATOM   3999  C   SER B 177      -9.829  59.663   5.611  1.00  0.89           C  
ATOM   4000  O   SER B 177      -9.631  58.742   4.827  1.00  0.89           O  
ATOM   4001  CB  SER B 177     -11.939  59.860   6.728  1.00  0.89           C  
ATOM   4002  OG  SER B 177     -12.745  59.352   7.780  1.00  0.89           O  
ATOM   4003  N   VAL B 178      -9.457  60.925   5.359  1.00  0.88           N  
ATOM   4004  CA  VAL B 178      -8.590  61.328   4.277  1.00  0.88           C  
ATOM   4005  C   VAL B 178      -7.220  60.691   4.453  1.00  0.88           C  
ATOM   4006  O   VAL B 178      -6.925  59.707   3.786  1.00  0.88           O  
ATOM   4007  CB  VAL B 178      -8.630  62.848   4.201  1.00  0.88           C  
ATOM   4008  CG1 VAL B 178      -7.490  63.533   3.424  1.00  0.88           C  
ATOM   4009  CG2 VAL B 178     -10.006  63.212   3.612  1.00  0.88           C  
ATOM   4010  N   LEU B 179      -6.376  61.153   5.396  1.00  0.84           N  
ATOM   4011  CA  LEU B 179      -4.973  60.782   5.430  1.00  0.84           C  
ATOM   4012  C   LEU B 179      -4.633  59.309   5.638  1.00  0.84           C  
ATOM   4013  O   LEU B 179      -3.730  58.787   4.993  1.00  0.84           O  
ATOM   4014  CB  LEU B 179      -4.202  61.656   6.452  1.00  0.84           C  
ATOM   4015  CG  LEU B 179      -4.104  63.147   6.061  1.00  0.84           C  
ATOM   4016  CD1 LEU B 179      -3.482  63.954   7.210  1.00  0.84           C  
ATOM   4017  CD2 LEU B 179      -3.286  63.370   4.776  1.00  0.84           C  
ATOM   4018  N   ASN B 180      -5.339  58.605   6.542  1.00  0.82           N  
ATOM   4019  CA  ASN B 180      -4.974  57.248   6.909  1.00  0.82           C  
ATOM   4020  C   ASN B 180      -5.837  56.201   6.233  1.00  0.82           C  
ATOM   4021  O   ASN B 180      -5.359  55.113   5.925  1.00  0.82           O  
ATOM   4022  CB  ASN B 180      -5.144  57.021   8.428  1.00  0.82           C  
ATOM   4023  CG  ASN B 180      -4.422  58.120   9.194  1.00  0.82           C  
ATOM   4024  OD1 ASN B 180      -3.198  58.245   9.220  1.00  0.82           O  
ATOM   4025  ND2 ASN B 180      -5.245  58.967   9.864  1.00  0.82           N  
ATOM   4026  N   ALA B 181      -7.143  56.477   6.009  1.00  0.88           N  
ATOM   4027  CA  ALA B 181      -8.034  55.434   5.540  1.00  0.88           C  
ATOM   4028  C   ALA B 181      -8.154  55.352   4.028  1.00  0.88           C  
ATOM   4029  O   ALA B 181      -7.869  54.309   3.445  1.00  0.88           O  
ATOM   4030  CB  ALA B 181      -9.429  55.614   6.162  1.00  0.88           C  
ATOM   4031  N   LEU B 182      -8.572  56.460   3.382  1.00  0.86           N  
ATOM   4032  CA  LEU B 182      -8.604  56.628   1.942  1.00  0.86           C  
ATOM   4033  C   LEU B 182      -7.191  56.759   1.341  1.00  0.86           C  
ATOM   4034  O   LEU B 182      -6.845  56.134   0.346  1.00  0.86           O  
ATOM   4035  CB  LEU B 182      -9.439  57.915   1.626  1.00  0.86           C  
ATOM   4036  CG  LEU B 182     -10.952  57.912   1.980  1.00  0.86           C  
ATOM   4037  CD1 LEU B 182     -11.564  59.306   1.718  1.00  0.86           C  
ATOM   4038  CD2 LEU B 182     -11.740  56.838   1.219  1.00  0.86           C  
ATOM   4039  N   ASN B 183      -6.318  57.594   1.946  1.00  0.83           N  
ATOM   4040  CA  ASN B 183      -5.102  58.077   1.323  1.00  0.83           C  
ATOM   4041  C   ASN B 183      -5.268  58.839  -0.014  1.00  0.83           C  
ATOM   4042  O   ASN B 183      -4.698  58.391  -1.012  1.00  0.83           O  
ATOM   4043  CB  ASN B 183      -4.035  56.948   1.271  1.00  0.83           C  
ATOM   4044  CG  ASN B 183      -2.651  57.564   1.190  1.00  0.83           C  
ATOM   4045  OD1 ASN B 183      -2.375  58.624   1.752  1.00  0.83           O  
ATOM   4046  ND2 ASN B 183      -1.724  56.917   0.452  1.00  0.83           N  
ATOM   4047  N   PRO B 184      -5.998  59.971  -0.146  1.00  0.85           N  
ATOM   4048  CA  PRO B 184      -6.013  60.785  -1.350  1.00  0.85           C  
ATOM   4049  C   PRO B 184      -4.639  61.169  -1.877  1.00  0.85           C  
ATOM   4050  O   PRO B 184      -3.832  61.636  -1.077  1.00  0.85           O  
ATOM   4051  CB  PRO B 184      -6.779  62.048  -0.970  1.00  0.85           C  
ATOM   4052  CG  PRO B 184      -7.779  61.502   0.033  1.00  0.85           C  
ATOM   4053  CD  PRO B 184      -6.884  60.563   0.853  1.00  0.85           C  
ATOM   4054  N   PRO B 185      -4.348  61.015  -3.149  1.00  0.78           N  
ATOM   4055  CA  PRO B 185      -3.018  61.229  -3.669  1.00  0.78           C  
ATOM   4056  C   PRO B 185      -2.983  62.572  -4.333  1.00  0.78           C  
ATOM   4057  O   PRO B 185      -4.020  63.159  -4.647  1.00  0.78           O  
ATOM   4058  CB  PRO B 185      -2.840  60.089  -4.688  1.00  0.78           C  
ATOM   4059  CG  PRO B 185      -4.253  59.784  -5.188  1.00  0.78           C  
ATOM   4060  CD  PRO B 185      -5.130  60.149  -4.003  1.00  0.78           C  
ATOM   4061  N   ALA B 186      -1.762  63.074  -4.557  1.00  0.82           N  
ATOM   4062  CA  ALA B 186      -1.520  64.291  -5.271  1.00  0.82           C  
ATOM   4063  C   ALA B 186      -2.087  64.288  -6.668  1.00  0.82           C  
ATOM   4064  O   ALA B 186      -1.945  63.327  -7.428  1.00  0.82           O  
ATOM   4065  CB  ALA B 186      -0.009  64.497  -5.393  1.00  0.82           C  
ATOM   4066  N   GLY B 187      -2.754  65.392  -7.049  1.00  0.83           N  
ATOM   4067  CA  GLY B 187      -3.316  65.483  -8.390  1.00  0.83           C  
ATOM   4068  C   GLY B 187      -4.715  64.958  -8.520  1.00  0.83           C  
ATOM   4069  O   GLY B 187      -5.284  65.018  -9.604  1.00  0.83           O  
ATOM   4070  N   SER B 188      -5.291  64.406  -7.432  1.00  0.84           N  
ATOM   4071  CA  SER B 188      -6.582  63.760  -7.469  1.00  0.84           C  
ATOM   4072  C   SER B 188      -7.714  64.670  -7.155  1.00  0.84           C  
ATOM   4073  O   SER B 188      -7.625  65.870  -6.934  1.00  0.84           O  
ATOM   4074  CB  SER B 188      -6.745  62.527  -6.508  1.00  0.84           C  
ATOM   4075  OG  SER B 188      -7.027  62.854  -5.133  1.00  0.84           O  
ATOM   4076  N   ALA B 189      -8.857  64.027  -7.106  1.00  0.84           N  
ATOM   4077  CA  ALA B 189     -10.109  64.624  -6.867  1.00  0.84           C  
ATOM   4078  C   ALA B 189     -10.850  64.023  -5.700  1.00  0.84           C  
ATOM   4079  O   ALA B 189     -10.817  62.811  -5.479  1.00  0.84           O  
ATOM   4080  CB  ALA B 189     -10.730  64.399  -8.241  1.00  0.84           C  
ATOM   4081  N   ILE B 190     -11.528  64.894  -4.931  1.00  0.84           N  
ATOM   4082  CA  ILE B 190     -12.158  64.522  -3.694  1.00  0.84           C  
ATOM   4083  C   ILE B 190     -13.501  65.239  -3.520  1.00  0.84           C  
ATOM   4084  O   ILE B 190     -13.693  66.371  -3.969  1.00  0.84           O  
ATOM   4085  CB  ILE B 190     -11.225  64.754  -2.511  1.00  0.84           C  
ATOM   4086  CG1 ILE B 190     -11.798  64.173  -1.200  1.00  0.84           C  
ATOM   4087  CG2 ILE B 190     -10.878  66.251  -2.427  1.00  0.84           C  
ATOM   4088  CD1 ILE B 190     -10.806  64.292  -0.052  1.00  0.84           C  
ATOM   4089  N   ALA B 191     -14.487  64.582  -2.862  1.00  0.88           N  
ATOM   4090  CA  ALA B 191     -15.712  65.213  -2.416  1.00  0.88           C  
ATOM   4091  C   ALA B 191     -16.077  64.788  -1.006  1.00  0.88           C  
ATOM   4092  O   ALA B 191     -15.943  63.634  -0.595  1.00  0.88           O  
ATOM   4093  CB  ALA B 191     -16.914  64.936  -3.352  1.00  0.88           C  
ATOM   4094  N   ILE B 192     -16.567  65.759  -0.227  1.00  0.88           N  
ATOM   4095  CA  ILE B 192     -17.169  65.512   1.049  1.00  0.88           C  
ATOM   4096  C   ILE B 192     -18.664  65.748   0.923  1.00  0.88           C  
ATOM   4097  O   ILE B 192     -19.136  66.809   0.503  1.00  0.88           O  
ATOM   4098  CB  ILE B 192     -16.582  66.385   2.137  1.00  0.88           C  
ATOM   4099  CG1 ILE B 192     -15.034  66.301   2.257  1.00  0.88           C  
ATOM   4100  CG2 ILE B 192     -17.253  65.984   3.455  1.00  0.88           C  
ATOM   4101  CD1 ILE B 192     -14.415  64.917   2.456  1.00  0.88           C  
ATOM   4102  N   PHE B 193     -19.440  64.717   1.307  1.00  0.87           N  
ATOM   4103  CA  PHE B 193     -20.880  64.770   1.424  1.00  0.87           C  
ATOM   4104  C   PHE B 193     -21.230  65.150   2.853  1.00  0.87           C  
ATOM   4105  O   PHE B 193     -21.143  64.322   3.755  1.00  0.87           O  
ATOM   4106  CB  PHE B 193     -21.505  63.385   1.132  1.00  0.87           C  
ATOM   4107  CG  PHE B 193     -21.319  63.036  -0.307  1.00  0.87           C  
ATOM   4108  CD1 PHE B 193     -22.265  63.476  -1.241  1.00  0.87           C  
ATOM   4109  CD2 PHE B 193     -20.212  62.296  -0.749  1.00  0.87           C  
ATOM   4110  CE1 PHE B 193     -22.108  63.190  -2.600  1.00  0.87           C  
ATOM   4111  CE2 PHE B 193     -20.043  62.021  -2.108  1.00  0.87           C  
ATOM   4112  CZ  PHE B 193     -20.990  62.471  -3.031  1.00  0.87           C  
ATOM   4113  N   GLY B 194     -21.633  66.423   3.065  1.00  0.88           N  
ATOM   4114  CA  GLY B 194     -21.887  67.055   4.360  1.00  0.88           C  
ATOM   4115  C   GLY B 194     -20.756  67.960   4.820  1.00  0.88           C  
ATOM   4116  O   GLY B 194     -19.615  67.543   5.016  1.00  0.88           O  
ATOM   4117  N   ALA B 195     -21.051  69.255   5.069  1.00  0.91           N  
ATOM   4118  CA  ALA B 195     -20.077  70.290   5.346  1.00  0.91           C  
ATOM   4119  C   ALA B 195     -20.174  70.738   6.797  1.00  0.91           C  
ATOM   4120  O   ALA B 195     -20.139  71.916   7.146  1.00  0.91           O  
ATOM   4121  CB  ALA B 195     -20.263  71.461   4.360  1.00  0.91           C  
ATOM   4122  N   GLY B 196     -20.318  69.765   7.722  1.00  0.90           N  
ATOM   4123  CA  GLY B 196     -20.083  70.006   9.143  1.00  0.90           C  
ATOM   4124  C   GLY B 196     -18.639  69.972   9.537  1.00  0.90           C  
ATOM   4125  O   GLY B 196     -17.744  69.911   8.703  1.00  0.90           O  
ATOM   4126  N   ALA B 197     -18.380  69.965  10.866  1.00  0.91           N  
ATOM   4127  CA  ALA B 197     -17.033  69.929  11.409  1.00  0.91           C  
ATOM   4128  C   ALA B 197     -16.231  68.723  10.916  1.00  0.91           C  
ATOM   4129  O   ALA B 197     -15.086  68.867  10.506  1.00  0.91           O  
ATOM   4130  CB  ALA B 197     -17.037  69.999  12.959  1.00  0.91           C  
ATOM   4131  N   VAL B 198     -16.836  67.506  10.863  1.00  0.91           N  
ATOM   4132  CA  VAL B 198     -16.154  66.318  10.347  1.00  0.91           C  
ATOM   4133  C   VAL B 198     -15.775  66.474   8.898  1.00  0.91           C  
ATOM   4134  O   VAL B 198     -14.654  66.195   8.475  1.00  0.91           O  
ATOM   4135  CB  VAL B 198     -17.011  65.056  10.423  1.00  0.91           C  
ATOM   4136  CG1 VAL B 198     -16.288  63.837   9.798  1.00  0.91           C  
ATOM   4137  CG2 VAL B 198     -17.308  64.749  11.895  1.00  0.91           C  
ATOM   4138  N   GLY B 199     -16.732  66.978   8.099  1.00  0.92           N  
ATOM   4139  CA  GLY B 199     -16.515  67.123   6.681  1.00  0.92           C  
ATOM   4140  C   GLY B 199     -15.537  68.206   6.315  1.00  0.92           C  
ATOM   4141  O   GLY B 199     -14.635  67.991   5.514  1.00  0.92           O  
ATOM   4142  N   LEU B 200     -15.632  69.394   6.932  1.00  0.90           N  
ATOM   4143  CA  LEU B 200     -14.665  70.448   6.722  1.00  0.90           C  
ATOM   4144  C   LEU B 200     -13.249  70.102   7.163  1.00  0.90           C  
ATOM   4145  O   LEU B 200     -12.283  70.513   6.524  1.00  0.90           O  
ATOM   4146  CB  LEU B 200     -15.137  71.770   7.344  1.00  0.90           C  
ATOM   4147  CG  LEU B 200     -16.359  72.397   6.639  1.00  0.90           C  
ATOM   4148  CD1 LEU B 200     -16.733  73.709   7.337  1.00  0.90           C  
ATOM   4149  CD2 LEU B 200     -16.144  72.668   5.141  1.00  0.90           C  
ATOM   4150  N   SER B 201     -13.083  69.292   8.229  1.00  0.91           N  
ATOM   4151  CA  SER B 201     -11.785  68.729   8.606  1.00  0.91           C  
ATOM   4152  C   SER B 201     -11.151  67.837   7.567  1.00  0.91           C  
ATOM   4153  O   SER B 201      -9.946  67.885   7.316  1.00  0.91           O  
ATOM   4154  CB  SER B 201     -11.840  67.909   9.902  1.00  0.91           C  
ATOM   4155  OG  SER B 201     -12.147  68.779  10.986  1.00  0.91           O  
ATOM   4156  N   ALA B 202     -11.971  66.993   6.923  1.00  0.93           N  
ATOM   4157  CA  ALA B 202     -11.573  66.204   5.783  1.00  0.93           C  
ATOM   4158  C   ALA B 202     -11.202  67.037   4.553  1.00  0.93           C  
ATOM   4159  O   ALA B 202     -10.201  66.756   3.893  1.00  0.93           O  
ATOM   4160  CB  ALA B 202     -12.690  65.207   5.453  1.00  0.93           C  
ATOM   4161  N   VAL B 203     -11.970  68.115   4.245  1.00  0.90           N  
ATOM   4162  CA  VAL B 203     -11.664  69.077   3.180  1.00  0.90           C  
ATOM   4163  C   VAL B 203     -10.301  69.722   3.372  1.00  0.90           C  
ATOM   4164  O   VAL B 203      -9.479  69.747   2.456  1.00  0.90           O  
ATOM   4165  CB  VAL B 203     -12.730  70.177   3.049  1.00  0.90           C  
ATOM   4166  CG1 VAL B 203     -12.330  71.223   1.991  1.00  0.90           C  
ATOM   4167  CG2 VAL B 203     -14.067  69.574   2.587  1.00  0.90           C  
ATOM   4168  N   MET B 204      -9.990  70.187   4.599  1.00  0.87           N  
ATOM   4169  CA  MET B 204      -8.679  70.722   4.928  1.00  0.87           C  
ATOM   4170  C   MET B 204      -7.542  69.715   4.779  1.00  0.87           C  
ATOM   4171  O   MET B 204      -6.480  70.020   4.242  1.00  0.87           O  
ATOM   4172  CB  MET B 204      -8.653  71.263   6.372  1.00  0.87           C  
ATOM   4173  CG  MET B 204      -9.488  72.537   6.597  1.00  0.87           C  
ATOM   4174  SD  MET B 204      -9.241  73.269   8.241  1.00  0.87           S  
ATOM   4175  CE  MET B 204     -10.058  71.932   9.146  1.00  0.87           C  
ATOM   4176  N   ALA B 205      -7.745  68.459   5.225  1.00  0.91           N  
ATOM   4177  CA  ALA B 205      -6.770  67.397   5.068  1.00  0.91           C  
ATOM   4178  C   ALA B 205      -6.474  67.024   3.617  1.00  0.91           C  
ATOM   4179  O   ALA B 205      -5.361  66.645   3.263  1.00  0.91           O  
ATOM   4180  CB  ALA B 205      -7.198  66.158   5.869  1.00  0.91           C  
ATOM   4181  N   ALA B 206      -7.470  67.113   2.723  1.00  0.89           N  
ATOM   4182  CA  ALA B 206      -7.276  66.888   1.310  1.00  0.89           C  
ATOM   4183  C   ALA B 206      -6.514  67.968   0.555  1.00  0.89           C  
ATOM   4184  O   ALA B 206      -5.830  67.697  -0.433  1.00  0.89           O  
ATOM   4185  CB  ALA B 206      -8.654  66.774   0.686  1.00  0.89           C  
ATOM   4186  N   VAL B 207      -6.577  69.228   1.036  1.00  0.85           N  
ATOM   4187  CA  VAL B 207      -5.657  70.267   0.615  1.00  0.85           C  
ATOM   4188  C   VAL B 207      -4.221  69.877   0.955  1.00  0.85           C  
ATOM   4189  O   VAL B 207      -3.327  69.965   0.115  1.00  0.85           O  
ATOM   4190  CB  VAL B 207      -6.009  71.630   1.213  1.00  0.85           C  
ATOM   4191  CG1 VAL B 207      -4.981  72.653   0.705  1.00  0.85           C  
ATOM   4192  CG2 VAL B 207      -7.420  72.104   0.798  1.00  0.85           C  
ATOM   4193  N   VAL B 208      -3.997  69.350   2.179  1.00  0.85           N  
ATOM   4194  CA  VAL B 208      -2.699  68.859   2.628  1.00  0.85           C  
ATOM   4195  C   VAL B 208      -2.140  67.717   1.779  1.00  0.85           C  
ATOM   4196  O   VAL B 208      -0.953  67.700   1.470  1.00  0.85           O  
ATOM   4197  CB  VAL B 208      -2.709  68.459   4.106  1.00  0.85           C  
ATOM   4198  CG1 VAL B 208      -1.341  67.878   4.526  1.00  0.85           C  
ATOM   4199  CG2 VAL B 208      -3.045  69.681   4.985  1.00  0.85           C  
ATOM   4200  N   ALA B 209      -2.980  66.745   1.361  1.00  0.85           N  
ATOM   4201  CA  ALA B 209      -2.549  65.618   0.549  1.00  0.85           C  
ATOM   4202  C   ALA B 209      -2.324  65.928  -0.937  1.00  0.85           C  
ATOM   4203  O   ALA B 209      -1.783  65.112  -1.682  1.00  0.85           O  
ATOM   4204  CB  ALA B 209      -3.551  64.459   0.692  1.00  0.85           C  
ATOM   4205  N   GLY B 210      -2.733  67.124  -1.422  1.00  0.86           N  
ATOM   4206  CA  GLY B 210      -2.331  67.578  -2.750  1.00  0.86           C  
ATOM   4207  C   GLY B 210      -3.386  67.437  -3.821  1.00  0.86           C  
ATOM   4208  O   GLY B 210      -3.094  67.522  -5.016  1.00  0.86           O  
ATOM   4209  N   CYS B 211      -4.655  67.214  -3.435  1.00  0.84           N  
ATOM   4210  CA  CYS B 211      -5.787  67.112  -4.348  1.00  0.84           C  
ATOM   4211  C   CYS B 211      -6.007  68.373  -5.218  1.00  0.84           C  
ATOM   4212  O   CYS B 211      -5.777  69.519  -4.820  1.00  0.84           O  
ATOM   4213  CB  CYS B 211      -7.087  66.698  -3.592  1.00  0.84           C  
ATOM   4214  SG  CYS B 211      -6.895  65.181  -2.605  1.00  0.84           S  
ATOM   4215  N   THR B 212      -6.413  68.207  -6.492  1.00  0.86           N  
ATOM   4216  CA  THR B 212      -6.608  69.296  -7.442  1.00  0.86           C  
ATOM   4217  C   THR B 212      -7.991  69.834  -7.387  1.00  0.86           C  
ATOM   4218  O   THR B 212      -8.205  71.038  -7.528  1.00  0.86           O  
ATOM   4219  CB  THR B 212      -6.302  68.925  -8.887  1.00  0.86           C  
ATOM   4220  OG1 THR B 212      -6.993  67.779  -9.359  1.00  0.86           O  
ATOM   4221  CG2 THR B 212      -4.814  68.591  -8.925  1.00  0.86           C  
ATOM   4222  N   THR B 213      -8.942  68.931  -7.148  1.00  0.82           N  
ATOM   4223  CA  THR B 213     -10.348  69.239  -7.242  1.00  0.82           C  
ATOM   4224  C   THR B 213     -11.000  68.794  -5.956  1.00  0.82           C  
ATOM   4225  O   THR B 213     -11.042  67.607  -5.632  1.00  0.82           O  
ATOM   4226  CB  THR B 213     -11.012  68.530  -8.397  1.00  0.82           C  
ATOM   4227  OG1 THR B 213     -10.412  68.879  -9.633  1.00  0.82           O  
ATOM   4228  CG2 THR B 213     -12.479  68.948  -8.510  1.00  0.82           C  
ATOM   4229  N   ILE B 214     -11.513  69.752  -5.173  1.00  0.84           N  
ATOM   4230  CA  ILE B 214     -11.952  69.546  -3.806  1.00  0.84           C  
ATOM   4231  C   ILE B 214     -13.370  70.077  -3.659  1.00  0.84           C  
ATOM   4232  O   ILE B 214     -13.618  71.275  -3.771  1.00  0.84           O  
ATOM   4233  CB  ILE B 214     -11.017  70.224  -2.799  1.00  0.84           C  
ATOM   4234  CG1 ILE B 214      -9.581  69.658  -2.945  1.00  0.84           C  
ATOM   4235  CG2 ILE B 214     -11.569  70.027  -1.371  1.00  0.84           C  
ATOM   4236  CD1 ILE B 214      -8.541  70.312  -2.035  1.00  0.84           C  
ATOM   4237  N   ILE B 215     -14.354  69.190  -3.397  1.00  0.83           N  
ATOM   4238  CA  ILE B 215     -15.773  69.544  -3.404  1.00  0.83           C  
ATOM   4239  C   ILE B 215     -16.475  69.361  -2.094  1.00  0.83           C  
ATOM   4240  O   ILE B 215     -16.201  68.439  -1.327  1.00  0.83           O  
ATOM   4241  CB  ILE B 215     -16.515  68.723  -4.437  1.00  0.83           C  
ATOM   4242  CG1 ILE B 215     -15.868  69.109  -5.775  1.00  0.83           C  
ATOM   4243  CG2 ILE B 215     -18.072  68.911  -4.462  1.00  0.83           C  
ATOM   4244  CD1 ILE B 215     -16.702  68.542  -6.913  1.00  0.83           C  
ATOM   4245  N   ALA B 216     -17.451  70.250  -1.830  1.00  0.88           N  
ATOM   4246  CA  ALA B 216     -18.331  70.114  -0.701  1.00  0.88           C  
ATOM   4247  C   ALA B 216     -19.804  70.193  -1.094  1.00  0.88           C  
ATOM   4248  O   ALA B 216     -20.219  71.039  -1.886  1.00  0.88           O  
ATOM   4249  CB  ALA B 216     -17.938  71.190   0.317  1.00  0.88           C  
ATOM   4250  N   VAL B 217     -20.619  69.263  -0.548  1.00  0.80           N  
ATOM   4251  CA  VAL B 217     -22.045  69.140  -0.807  1.00  0.80           C  
ATOM   4252  C   VAL B 217     -22.809  69.278   0.543  1.00  0.80           C  
ATOM   4253  O   VAL B 217     -22.518  68.514   1.459  1.00  0.80           O  
ATOM   4254  CB  VAL B 217     -22.331  67.769  -1.448  1.00  0.80           C  
ATOM   4255  CG1 VAL B 217     -23.823  67.659  -1.791  1.00  0.80           C  
ATOM   4256  CG2 VAL B 217     -21.486  67.496  -2.719  1.00  0.80           C  
ATOM   4257  N   ASP B 218     -23.775  70.241   0.721  1.00  0.78           N  
ATOM   4258  CA  ASP B 218     -24.555  70.481   1.956  1.00  0.78           C  
ATOM   4259  C   ASP B 218     -25.821  71.299   1.627  1.00  0.78           C  
ATOM   4260  O   ASP B 218     -25.846  72.019   0.629  1.00  0.78           O  
ATOM   4261  CB  ASP B 218     -23.741  71.225   3.073  1.00  0.78           C  
ATOM   4262  CG  ASP B 218     -24.260  70.938   4.482  1.00  0.78           C  
ATOM   4263  OD1 ASP B 218     -25.426  71.317   4.771  1.00  0.78           O  
ATOM   4264  OD2 ASP B 218     -23.504  70.360   5.307  1.00  0.78           O  
ATOM   4265  N   VAL B 219     -26.905  71.198   2.447  1.00  0.72           N  
ATOM   4266  CA  VAL B 219     -28.166  71.906   2.264  1.00  0.72           C  
ATOM   4267  C   VAL B 219     -28.161  73.241   2.991  1.00  0.72           C  
ATOM   4268  O   VAL B 219     -29.053  74.065   2.786  1.00  0.72           O  
ATOM   4269  CB  VAL B 219     -29.428  71.117   2.710  1.00  0.72           C  
ATOM   4270  CG1 VAL B 219     -29.609  69.843   1.853  1.00  0.72           C  
ATOM   4271  CG2 VAL B 219     -29.438  70.798   4.225  1.00  0.72           C  
ATOM   4272  N   LYS B 220     -27.154  73.525   3.849  1.00  0.75           N  
ATOM   4273  CA  LYS B 220     -27.126  74.795   4.560  1.00  0.75           C  
ATOM   4274  C   LYS B 220     -26.151  75.772   3.928  1.00  0.75           C  
ATOM   4275  O   LYS B 220     -24.940  75.563   3.977  1.00  0.75           O  
ATOM   4276  CB  LYS B 220     -26.777  74.650   6.067  1.00  0.75           C  
ATOM   4277  CG  LYS B 220     -27.611  73.585   6.802  1.00  0.75           C  
ATOM   4278  CD  LYS B 220     -27.260  73.464   8.300  1.00  0.75           C  
ATOM   4279  CE  LYS B 220     -28.015  72.325   9.012  1.00  0.75           C  
ATOM   4280  NZ  LYS B 220     -27.595  72.192  10.430  1.00  0.75           N  
ATOM   4281  N   GLU B 221     -26.654  76.902   3.357  1.00  0.73           N  
ATOM   4282  CA  GLU B 221     -25.852  77.779   2.508  1.00  0.73           C  
ATOM   4283  C   GLU B 221     -24.583  78.298   3.183  1.00  0.73           C  
ATOM   4284  O   GLU B 221     -23.478  78.131   2.684  1.00  0.73           O  
ATOM   4285  CB  GLU B 221     -26.706  78.944   1.917  1.00  0.73           C  
ATOM   4286  CG  GLU B 221     -26.229  79.456   0.528  1.00  0.73           C  
ATOM   4287  CD  GLU B 221     -26.111  78.317  -0.487  1.00  0.73           C  
ATOM   4288  OE1 GLU B 221     -27.119  77.585  -0.686  1.00  0.73           O  
ATOM   4289  OE2 GLU B 221     -25.009  78.135  -1.058  1.00  0.73           O  
ATOM   4290  N   ASN B 222     -24.689  78.803   4.438  1.00  0.76           N  
ATOM   4291  CA  ASN B 222     -23.558  79.345   5.193  1.00  0.76           C  
ATOM   4292  C   ASN B 222     -22.409  78.358   5.375  1.00  0.76           C  
ATOM   4293  O   ASN B 222     -21.238  78.729   5.379  1.00  0.76           O  
ATOM   4294  CB  ASN B 222     -23.980  79.847   6.603  1.00  0.76           C  
ATOM   4295  CG  ASN B 222     -24.869  81.080   6.499  1.00  0.76           C  
ATOM   4296  OD1 ASN B 222     -24.911  81.786   5.497  1.00  0.76           O  
ATOM   4297  ND2 ASN B 222     -25.601  81.383   7.598  1.00  0.76           N  
ATOM   4298  N   ARG B 223     -22.729  77.056   5.521  1.00  0.76           N  
ATOM   4299  CA  ARG B 223     -21.732  76.005   5.579  1.00  0.76           C  
ATOM   4300  C   ARG B 223     -20.994  75.784   4.252  1.00  0.76           C  
ATOM   4301  O   ARG B 223     -19.789  75.533   4.242  1.00  0.76           O  
ATOM   4302  CB  ARG B 223     -22.321  74.683   6.122  1.00  0.76           C  
ATOM   4303  CG  ARG B 223     -22.851  74.787   7.569  1.00  0.76           C  
ATOM   4304  CD  ARG B 223     -23.226  73.428   8.161  1.00  0.76           C  
ATOM   4305  NE  ARG B 223     -23.420  73.660   9.642  1.00  0.76           N  
ATOM   4306  CZ  ARG B 223     -23.149  72.735  10.573  1.00  0.76           C  
ATOM   4307  NH1 ARG B 223     -22.962  71.472  10.206  1.00  0.76           N  
ATOM   4308  NH2 ARG B 223     -23.071  73.075  11.858  1.00  0.76           N  
ATOM   4309  N   LEU B 224     -21.691  75.898   3.094  1.00  0.81           N  
ATOM   4310  CA  LEU B 224     -21.072  75.903   1.779  1.00  0.81           C  
ATOM   4311  C   LEU B 224     -20.119  77.081   1.583  1.00  0.81           C  
ATOM   4312  O   LEU B 224     -18.989  76.901   1.114  1.00  0.81           O  
ATOM   4313  CB  LEU B 224     -22.110  75.887   0.626  1.00  0.81           C  
ATOM   4314  CG  LEU B 224     -22.960  74.612   0.455  1.00  0.81           C  
ATOM   4315  CD1 LEU B 224     -23.939  74.844  -0.705  1.00  0.81           C  
ATOM   4316  CD2 LEU B 224     -22.104  73.370   0.163  1.00  0.81           C  
ATOM   4317  N   GLU B 225     -20.528  78.304   2.006  1.00  0.80           N  
ATOM   4318  CA  GLU B 225     -19.730  79.522   1.887  1.00  0.80           C  
ATOM   4319  C   GLU B 225     -18.413  79.386   2.652  1.00  0.80           C  
ATOM   4320  O   GLU B 225     -17.328  79.606   2.116  1.00  0.80           O  
ATOM   4321  CB  GLU B 225     -20.511  80.788   2.360  1.00  0.80           C  
ATOM   4322  CG  GLU B 225     -21.941  80.954   1.761  1.00  0.80           C  
ATOM   4323  CD  GLU B 225     -21.987  81.824   0.500  1.00  0.80           C  
ATOM   4324  OE1 GLU B 225     -22.744  82.832   0.515  1.00  0.80           O  
ATOM   4325  OE2 GLU B 225     -21.263  81.496  -0.476  1.00  0.80           O  
ATOM   4326  N   LEU B 226     -18.476  78.879   3.907  1.00  0.85           N  
ATOM   4327  CA  LEU B 226     -17.298  78.579   4.708  1.00  0.85           C  
ATOM   4328  C   LEU B 226     -16.358  77.552   4.054  1.00  0.85           C  
ATOM   4329  O   LEU B 226     -15.143  77.721   4.041  1.00  0.85           O  
ATOM   4330  CB  LEU B 226     -17.696  78.123   6.136  1.00  0.85           C  
ATOM   4331  CG  LEU B 226     -16.514  77.782   7.074  1.00  0.85           C  
ATOM   4332  CD1 LEU B 226     -15.545  78.961   7.279  1.00  0.85           C  
ATOM   4333  CD2 LEU B 226     -17.021  77.262   8.428  1.00  0.85           C  
ATOM   4334  N   ALA B 227     -16.888  76.472   3.432  1.00  0.89           N  
ATOM   4335  CA  ALA B 227     -16.097  75.484   2.702  1.00  0.89           C  
ATOM   4336  C   ALA B 227     -15.296  76.050   1.530  1.00  0.89           C  
ATOM   4337  O   ALA B 227     -14.135  75.702   1.320  1.00  0.89           O  
ATOM   4338  CB  ALA B 227     -17.019  74.386   2.130  1.00  0.89           C  
ATOM   4339  N   SER B 228     -15.923  76.960   0.756  1.00  0.83           N  
ATOM   4340  CA  SER B 228     -15.317  77.753  -0.309  1.00  0.83           C  
ATOM   4341  C   SER B 228     -14.180  78.618   0.231  1.00  0.83           C  
ATOM   4342  O   SER B 228     -13.052  78.560  -0.253  1.00  0.83           O  
ATOM   4343  CB  SER B 228     -16.427  78.617  -0.977  1.00  0.83           C  
ATOM   4344  OG  SER B 228     -15.986  79.327  -2.134  1.00  0.83           O  
ATOM   4345  N   GLU B 229     -14.404  79.345   1.349  1.00  0.83           N  
ATOM   4346  CA  GLU B 229     -13.396  80.180   1.990  1.00  0.83           C  
ATOM   4347  C   GLU B 229     -12.246  79.417   2.653  1.00  0.83           C  
ATOM   4348  O   GLU B 229     -11.156  79.949   2.871  1.00  0.83           O  
ATOM   4349  CB  GLU B 229     -14.066  81.052   3.065  1.00  0.83           C  
ATOM   4350  CG  GLU B 229     -15.020  82.135   2.507  1.00  0.83           C  
ATOM   4351  CD  GLU B 229     -15.632  82.969   3.634  1.00  0.83           C  
ATOM   4352  OE1 GLU B 229     -15.405  82.621   4.824  1.00  0.83           O  
ATOM   4353  OE2 GLU B 229     -16.302  83.981   3.308  1.00  0.83           O  
ATOM   4354  N   LEU B 230     -12.457  78.124   2.970  1.00  0.86           N  
ATOM   4355  CA  LEU B 230     -11.418  77.216   3.426  1.00  0.86           C  
ATOM   4356  C   LEU B 230     -10.672  76.544   2.278  1.00  0.86           C  
ATOM   4357  O   LEU B 230      -9.654  75.894   2.505  1.00  0.86           O  
ATOM   4358  CB  LEU B 230     -11.989  76.113   4.361  1.00  0.86           C  
ATOM   4359  CG  LEU B 230     -12.598  76.626   5.684  1.00  0.86           C  
ATOM   4360  CD1 LEU B 230     -13.344  75.513   6.440  1.00  0.86           C  
ATOM   4361  CD2 LEU B 230     -11.556  77.286   6.594  1.00  0.86           C  
ATOM   4362  N   GLY B 231     -11.125  76.720   1.017  1.00  0.84           N  
ATOM   4363  CA  GLY B 231     -10.391  76.251  -0.152  1.00  0.84           C  
ATOM   4364  C   GLY B 231     -11.040  75.142  -0.938  1.00  0.84           C  
ATOM   4365  O   GLY B 231     -10.362  74.429  -1.674  1.00  0.84           O  
ATOM   4366  N   ALA B 232     -12.371  74.942  -0.827  1.00  0.86           N  
ATOM   4367  CA  ALA B 232     -13.091  74.122  -1.789  1.00  0.86           C  
ATOM   4368  C   ALA B 232     -13.051  74.720  -3.201  1.00  0.86           C  
ATOM   4369  O   ALA B 232     -13.337  75.899  -3.393  1.00  0.86           O  
ATOM   4370  CB  ALA B 232     -14.560  73.877  -1.366  1.00  0.86           C  
ATOM   4371  N   THR B 233     -12.698  73.911  -4.230  1.00  0.81           N  
ATOM   4372  CA  THR B 233     -12.709  74.327  -5.633  1.00  0.81           C  
ATOM   4373  C   THR B 233     -14.129  74.528  -6.115  1.00  0.81           C  
ATOM   4374  O   THR B 233     -14.423  75.441  -6.884  1.00  0.81           O  
ATOM   4375  CB  THR B 233     -11.943  73.414  -6.614  1.00  0.81           C  
ATOM   4376  OG1 THR B 233     -12.341  72.055  -6.524  1.00  0.81           O  
ATOM   4377  CG2 THR B 233     -10.421  73.457  -6.342  1.00  0.81           C  
ATOM   4378  N   HIS B 234     -15.055  73.679  -5.631  1.00  0.77           N  
ATOM   4379  CA  HIS B 234     -16.442  73.722  -6.034  1.00  0.77           C  
ATOM   4380  C   HIS B 234     -17.353  73.425  -4.849  1.00  0.77           C  
ATOM   4381  O   HIS B 234     -17.041  72.612  -3.980  1.00  0.77           O  
ATOM   4382  CB  HIS B 234     -16.763  72.660  -7.125  1.00  0.77           C  
ATOM   4383  CG  HIS B 234     -15.963  72.738  -8.402  1.00  0.77           C  
ATOM   4384  ND1 HIS B 234     -14.645  72.301  -8.477  1.00  0.77           N  
ATOM   4385  CD2 HIS B 234     -16.356  73.231  -9.605  1.00  0.77           C  
ATOM   4386  CE1 HIS B 234     -14.270  72.557  -9.716  1.00  0.77           C  
ATOM   4387  NE2 HIS B 234     -15.268  73.117 -10.442  1.00  0.77           N  
ATOM   4388  N   ILE B 235     -18.531  74.078  -4.787  1.00  0.79           N  
ATOM   4389  CA  ILE B 235     -19.541  73.834  -3.771  1.00  0.79           C  
ATOM   4390  C   ILE B 235     -20.837  73.477  -4.482  1.00  0.79           C  
ATOM   4391  O   ILE B 235     -21.084  73.933  -5.598  1.00  0.79           O  
ATOM   4392  CB  ILE B 235     -19.727  75.012  -2.805  1.00  0.79           C  
ATOM   4393  CG1 ILE B 235     -20.079  76.333  -3.535  1.00  0.79           C  
ATOM   4394  CG2 ILE B 235     -18.445  75.130  -1.945  1.00  0.79           C  
ATOM   4395  CD1 ILE B 235     -20.466  77.481  -2.592  1.00  0.79           C  
ATOM   4396  N   ILE B 236     -21.673  72.603  -3.880  1.00  0.77           N  
ATOM   4397  CA  ILE B 236     -22.933  72.141  -4.451  1.00  0.77           C  
ATOM   4398  C   ILE B 236     -23.988  72.123  -3.346  1.00  0.77           C  
ATOM   4399  O   ILE B 236     -23.776  71.595  -2.256  1.00  0.77           O  
ATOM   4400  CB  ILE B 236     -22.816  70.730  -5.063  1.00  0.77           C  
ATOM   4401  CG1 ILE B 236     -22.010  70.728  -6.387  1.00  0.77           C  
ATOM   4402  CG2 ILE B 236     -24.193  70.050  -5.289  1.00  0.77           C  
ATOM   4403  CD1 ILE B 236     -21.427  69.346  -6.718  1.00  0.77           C  
ATOM   4404  N   ASN B 237     -25.188  72.677  -3.618  1.00  0.72           N  
ATOM   4405  CA  ASN B 237     -26.356  72.551  -2.774  1.00  0.72           C  
ATOM   4406  C   ASN B 237     -27.233  71.369  -3.305  1.00  0.72           C  
ATOM   4407  O   ASN B 237     -27.724  71.497  -4.432  1.00  0.72           O  
ATOM   4408  CB  ASN B 237     -27.087  73.926  -2.854  1.00  0.72           C  
ATOM   4409  CG  ASN B 237     -28.214  74.050  -1.833  1.00  0.72           C  
ATOM   4410  OD1 ASN B 237     -28.980  73.097  -1.655  1.00  0.72           O  
ATOM   4411  ND2 ASN B 237     -28.370  75.222  -1.181  1.00  0.72           N  
ATOM   4412  N   PRO B 238     -27.495  70.234  -2.607  1.00  0.72           N  
ATOM   4413  CA  PRO B 238     -28.229  69.076  -3.125  1.00  0.72           C  
ATOM   4414  C   PRO B 238     -29.707  69.200  -2.856  1.00  0.72           C  
ATOM   4415  O   PRO B 238     -30.438  68.251  -3.122  1.00  0.72           O  
ATOM   4416  CB  PRO B 238     -27.640  67.875  -2.362  1.00  0.72           C  
ATOM   4417  CG  PRO B 238     -27.267  68.462  -1.002  1.00  0.72           C  
ATOM   4418  CD  PRO B 238     -26.935  69.936  -1.298  1.00  0.72           C  
ATOM   4419  N   ALA B 239     -30.183  70.359  -2.363  1.00  0.74           N  
ATOM   4420  CA  ALA B 239     -31.595  70.663  -2.372  1.00  0.74           C  
ATOM   4421  C   ALA B 239     -32.007  71.265  -3.713  1.00  0.74           C  
ATOM   4422  O   ALA B 239     -33.110  71.056  -4.208  1.00  0.74           O  
ATOM   4423  CB  ALA B 239     -31.919  71.637  -1.226  1.00  0.74           C  
ATOM   4424  N   ALA B 240     -31.082  72.022  -4.337  1.00  0.74           N  
ATOM   4425  CA  ALA B 240     -31.357  72.817  -5.511  1.00  0.74           C  
ATOM   4426  C   ALA B 240     -30.786  72.274  -6.827  1.00  0.74           C  
ATOM   4427  O   ALA B 240     -31.130  72.757  -7.902  1.00  0.74           O  
ATOM   4428  CB  ALA B 240     -30.701  74.187  -5.251  1.00  0.74           C  
ATOM   4429  N   ASN B 241     -29.903  71.256  -6.793  1.00  0.69           N  
ATOM   4430  CA  ASN B 241     -29.146  70.802  -7.945  1.00  0.69           C  
ATOM   4431  C   ASN B 241     -29.005  69.305  -7.788  1.00  0.69           C  
ATOM   4432  O   ASN B 241     -28.929  68.839  -6.655  1.00  0.69           O  
ATOM   4433  CB  ASN B 241     -27.697  71.364  -7.942  1.00  0.69           C  
ATOM   4434  CG  ASN B 241     -27.709  72.864  -8.185  1.00  0.69           C  
ATOM   4435  OD1 ASN B 241     -27.824  73.317  -9.322  1.00  0.69           O  
ATOM   4436  ND2 ASN B 241     -27.565  73.675  -7.112  1.00  0.69           N  
ATOM   4437  N   ASP B 242     -28.942  68.515  -8.890  1.00  0.74           N  
ATOM   4438  CA  ASP B 242     -28.550  67.108  -8.804  1.00  0.74           C  
ATOM   4439  C   ASP B 242     -27.047  67.055  -8.461  1.00  0.74           C  
ATOM   4440  O   ASP B 242     -26.217  67.579  -9.214  1.00  0.74           O  
ATOM   4441  CB  ASP B 242     -28.953  66.240 -10.050  1.00  0.74           C  
ATOM   4442  CG  ASP B 242     -28.640  64.746  -9.887  1.00  0.74           C  
ATOM   4443  OD1 ASP B 242     -27.677  64.406  -9.144  1.00  0.74           O  
ATOM   4444  OD2 ASP B 242     -29.358  63.911 -10.491  1.00  0.74           O  
ATOM   4445  N   PRO B 243     -26.626  66.490  -7.326  1.00  0.79           N  
ATOM   4446  CA  PRO B 243     -25.228  66.462  -6.966  1.00  0.79           C  
ATOM   4447  C   PRO B 243     -24.457  65.414  -7.753  1.00  0.79           C  
ATOM   4448  O   PRO B 243     -23.265  65.612  -7.956  1.00  0.79           O  
ATOM   4449  CB  PRO B 243     -25.245  66.154  -5.460  1.00  0.79           C  
ATOM   4450  CG  PRO B 243     -26.524  65.338  -5.257  1.00  0.79           C  
ATOM   4451  CD  PRO B 243     -27.486  65.962  -6.264  1.00  0.79           C  
ATOM   4452  N   ILE B 244     -25.071  64.288  -8.180  1.00  0.81           N  
ATOM   4453  CA  ILE B 244     -24.397  63.213  -8.912  1.00  0.81           C  
ATOM   4454  C   ILE B 244     -23.981  63.661 -10.286  1.00  0.81           C  
ATOM   4455  O   ILE B 244     -22.849  63.417 -10.717  1.00  0.81           O  
ATOM   4456  CB  ILE B 244     -25.269  61.973  -9.076  1.00  0.81           C  
ATOM   4457  CG1 ILE B 244     -25.410  61.244  -7.732  1.00  0.81           C  
ATOM   4458  CG2 ILE B 244     -24.746  60.992 -10.171  1.00  0.81           C  
ATOM   4459  CD1 ILE B 244     -26.513  60.195  -7.851  1.00  0.81           C  
ATOM   4460  N   GLU B 245     -24.904  64.334 -11.002  1.00  0.79           N  
ATOM   4461  CA  GLU B 245     -24.648  64.895 -12.309  1.00  0.79           C  
ATOM   4462  C   GLU B 245     -23.548  65.943 -12.256  1.00  0.79           C  
ATOM   4463  O   GLU B 245     -22.545  65.834 -12.965  1.00  0.79           O  
ATOM   4464  CB  GLU B 245     -25.949  65.476 -12.909  1.00  0.79           C  
ATOM   4465  CG  GLU B 245     -26.999  64.396 -13.286  1.00  0.79           C  
ATOM   4466  CD  GLU B 245     -28.271  64.985 -13.909  1.00  0.79           C  
ATOM   4467  OE1 GLU B 245     -28.480  66.222 -13.803  1.00  0.79           O  
ATOM   4468  OE2 GLU B 245     -29.022  64.194 -14.543  1.00  0.79           O  
ATOM   4469  N   ALA B 246     -23.657  66.896 -11.299  1.00  0.82           N  
ATOM   4470  CA  ALA B 246     -22.688  67.951 -11.089  1.00  0.82           C  
ATOM   4471  C   ALA B 246     -21.302  67.444 -10.719  1.00  0.82           C  
ATOM   4472  O   ALA B 246     -20.294  67.907 -11.235  1.00  0.82           O  
ATOM   4473  CB  ALA B 246     -23.184  68.936 -10.015  1.00  0.82           C  
ATOM   4474  N   ILE B 247     -21.193  66.423  -9.840  1.00  0.80           N  
ATOM   4475  CA  ILE B 247     -19.929  65.742  -9.599  1.00  0.80           C  
ATOM   4476  C   ILE B 247     -19.457  65.055 -10.875  1.00  0.80           C  
ATOM   4477  O   ILE B 247     -18.358  65.295 -11.332  1.00  0.80           O  
ATOM   4478  CB  ILE B 247     -20.015  64.801  -8.385  1.00  0.80           C  
ATOM   4479  CG1 ILE B 247     -20.304  65.624  -7.097  1.00  0.80           C  
ATOM   4480  CG2 ILE B 247     -18.725  63.966  -8.180  1.00  0.80           C  
ATOM   4481  CD1 ILE B 247     -20.695  64.747  -5.900  1.00  0.80           C  
ATOM   4482  N   LYS B 248     -20.250  64.273 -11.615  1.00  0.75           N  
ATOM   4483  CA  LYS B 248     -19.710  63.669 -12.832  1.00  0.75           C  
ATOM   4484  C   LYS B 248     -19.164  64.601 -13.920  1.00  0.75           C  
ATOM   4485  O   LYS B 248     -18.106  64.320 -14.485  1.00  0.75           O  
ATOM   4486  CB  LYS B 248     -20.745  62.731 -13.450  1.00  0.75           C  
ATOM   4487  CG  LYS B 248     -20.640  61.324 -12.860  1.00  0.75           C  
ATOM   4488  CD  LYS B 248     -21.958  60.584 -13.068  1.00  0.75           C  
ATOM   4489  CE  LYS B 248     -21.984  59.175 -12.486  1.00  0.75           C  
ATOM   4490  NZ  LYS B 248     -21.625  58.197 -13.535  1.00  0.75           N  
ATOM   4491  N   GLU B 249     -19.844  65.725 -14.224  1.00  0.75           N  
ATOM   4492  CA  GLU B 249     -19.347  66.716 -15.167  1.00  0.75           C  
ATOM   4493  C   GLU B 249     -18.100  67.475 -14.697  1.00  0.75           C  
ATOM   4494  O   GLU B 249     -17.175  67.682 -15.480  1.00  0.75           O  
ATOM   4495  CB  GLU B 249     -20.484  67.651 -15.644  1.00  0.75           C  
ATOM   4496  CG  GLU B 249     -21.048  68.624 -14.585  1.00  0.75           C  
ATOM   4497  CD  GLU B 249     -22.477  69.082 -14.903  1.00  0.75           C  
ATOM   4498  OE1 GLU B 249     -23.046  68.637 -15.932  1.00  0.75           O  
ATOM   4499  OE2 GLU B 249     -23.000  69.896 -14.098  1.00  0.75           O  
ATOM   4500  N   ILE B 250     -18.004  67.853 -13.394  1.00  0.78           N  
ATOM   4501  CA  ILE B 250     -16.842  68.522 -12.790  1.00  0.78           C  
ATOM   4502  C   ILE B 250     -15.553  67.714 -12.897  1.00  0.78           C  
ATOM   4503  O   ILE B 250     -14.486  68.246 -13.196  1.00  0.78           O  
ATOM   4504  CB  ILE B 250     -17.114  68.913 -11.327  1.00  0.78           C  
ATOM   4505  CG1 ILE B 250     -18.169  70.047 -11.273  1.00  0.78           C  
ATOM   4506  CG2 ILE B 250     -15.821  69.346 -10.590  1.00  0.78           C  
ATOM   4507  CD1 ILE B 250     -18.708  70.302  -9.857  1.00  0.78           C  
ATOM   4508  N   PHE B 251     -15.614  66.390 -12.675  1.00  0.75           N  
ATOM   4509  CA  PHE B 251     -14.424  65.552 -12.677  1.00  0.75           C  
ATOM   4510  C   PHE B 251     -14.233  64.804 -13.957  1.00  0.75           C  
ATOM   4511  O   PHE B 251     -13.325  63.987 -14.081  1.00  0.75           O  
ATOM   4512  CB  PHE B 251     -14.524  64.457 -11.630  1.00  0.75           C  
ATOM   4513  CG  PHE B 251     -14.492  65.096 -10.312  1.00  0.75           C  
ATOM   4514  CD1 PHE B 251     -15.693  65.409  -9.718  1.00  0.75           C  
ATOM   4515  CD2 PHE B 251     -13.322  65.497  -9.676  1.00  0.75           C  
ATOM   4516  CE1 PHE B 251     -15.759  65.888  -8.426  1.00  0.75           C  
ATOM   4517  CE2 PHE B 251     -13.376  65.958  -8.354  1.00  0.75           C  
ATOM   4518  CZ  PHE B 251     -14.603  66.094  -7.703  1.00  0.75           C  
ATOM   4519  N   ALA B 252     -15.106  65.053 -14.933  1.00  0.74           N  
ATOM   4520  CA  ALA B 252     -15.054  64.351 -16.186  1.00  0.74           C  
ATOM   4521  C   ALA B 252     -15.140  62.804 -16.119  1.00  0.74           C  
ATOM   4522  O   ALA B 252     -14.279  62.162 -16.709  1.00  0.74           O  
ATOM   4523  CB  ALA B 252     -13.799  64.808 -16.975  1.00  0.74           C  
ATOM   4524  N   ASP B 253     -16.186  62.235 -15.432  1.00  0.70           N  
ATOM   4525  CA  ASP B 253     -16.526  60.800 -15.225  1.00  0.70           C  
ATOM   4526  C   ASP B 253     -16.986  60.502 -13.772  1.00  0.70           C  
ATOM   4527  O   ASP B 253     -17.820  59.630 -13.514  1.00  0.70           O  
ATOM   4528  CB  ASP B 253     -15.436  59.774 -15.739  1.00  0.70           C  
ATOM   4529  CG  ASP B 253     -15.787  58.285 -15.735  1.00  0.70           C  
ATOM   4530  OD1 ASP B 253     -14.879  57.468 -15.408  1.00  0.70           O  
ATOM   4531  OD2 ASP B 253     -16.953  57.944 -16.067  1.00  0.70           O  
ATOM   4532  N   GLY B 254     -16.533  61.272 -12.756  1.00  0.82           N  
ATOM   4533  CA  GLY B 254     -16.795  60.919 -11.356  1.00  0.82           C  
ATOM   4534  C   GLY B 254     -15.601  61.215 -10.537  1.00  0.82           C  
ATOM   4535  O   GLY B 254     -14.545  61.562 -11.047  1.00  0.82           O  
ATOM   4536  N   VAL B 255     -15.726  61.083  -9.218  1.00  0.85           N  
ATOM   4537  CA  VAL B 255     -14.661  61.427  -8.301  1.00  0.85           C  
ATOM   4538  C   VAL B 255     -13.845  60.170  -7.878  1.00  0.85           C  
ATOM   4539  O   VAL B 255     -14.440  59.120  -7.633  1.00  0.85           O  
ATOM   4540  CB  VAL B 255     -15.312  62.189  -7.165  1.00  0.85           C  
ATOM   4541  CG1 VAL B 255     -16.153  61.222  -6.337  1.00  0.85           C  
ATOM   4542  CG2 VAL B 255     -14.331  63.016  -6.317  1.00  0.85           C  
ATOM   4543  N   PRO B 256     -12.508  60.175  -7.821  1.00  0.84           N  
ATOM   4544  CA  PRO B 256     -11.642  59.161  -7.182  1.00  0.84           C  
ATOM   4545  C   PRO B 256     -11.870  58.850  -5.692  1.00  0.84           C  
ATOM   4546  O   PRO B 256     -11.823  57.680  -5.320  1.00  0.84           O  
ATOM   4547  CB  PRO B 256     -10.210  59.704  -7.398  1.00  0.84           C  
ATOM   4548  CG  PRO B 256     -10.293  60.762  -8.502  1.00  0.84           C  
ATOM   4549  CD  PRO B 256     -11.740  61.231  -8.458  1.00  0.84           C  
ATOM   4550  N   TYR B 257     -12.061  59.859  -4.813  1.00  0.86           N  
ATOM   4551  CA  TYR B 257     -12.123  59.674  -3.366  1.00  0.86           C  
ATOM   4552  C   TYR B 257     -13.250  60.480  -2.754  1.00  0.86           C  
ATOM   4553  O   TYR B 257     -13.438  61.654  -3.063  1.00  0.86           O  
ATOM   4554  CB  TYR B 257     -10.849  60.178  -2.649  1.00  0.86           C  
ATOM   4555  CG  TYR B 257      -9.735  59.233  -2.919  1.00  0.86           C  
ATOM   4556  CD1 TYR B 257      -9.620  58.069  -2.149  1.00  0.86           C  
ATOM   4557  CD2 TYR B 257      -8.832  59.458  -3.965  1.00  0.86           C  
ATOM   4558  CE1 TYR B 257      -8.570  57.172  -2.371  1.00  0.86           C  
ATOM   4559  CE2 TYR B 257      -7.858  58.497  -4.264  1.00  0.86           C  
ATOM   4560  CZ  TYR B 257      -7.686  57.387  -3.429  1.00  0.86           C  
ATOM   4561  OH  TYR B 257      -6.612  56.503  -3.641  1.00  0.86           O  
ATOM   4562  N   VAL B 258     -14.030  59.880  -1.837  1.00  0.88           N  
ATOM   4563  CA  VAL B 258     -15.177  60.536  -1.230  1.00  0.88           C  
ATOM   4564  C   VAL B 258     -15.371  60.117   0.214  1.00  0.88           C  
ATOM   4565  O   VAL B 258     -14.932  59.056   0.659  1.00  0.88           O  
ATOM   4566  CB  VAL B 258     -16.478  60.277  -1.975  1.00  0.88           C  
ATOM   4567  CG1 VAL B 258     -16.528  61.144  -3.213  1.00  0.88           C  
ATOM   4568  CG2 VAL B 258     -16.483  58.866  -2.528  1.00  0.88           C  
ATOM   4569  N   LEU B 259     -16.060  60.978   0.988  1.00  0.89           N  
ATOM   4570  CA  LEU B 259     -16.413  60.748   2.369  1.00  0.89           C  
ATOM   4571  C   LEU B 259     -17.909  60.980   2.546  1.00  0.89           C  
ATOM   4572  O   LEU B 259     -18.421  62.023   2.138  1.00  0.89           O  
ATOM   4573  CB  LEU B 259     -15.682  61.787   3.246  1.00  0.89           C  
ATOM   4574  CG  LEU B 259     -15.891  61.674   4.769  1.00  0.89           C  
ATOM   4575  CD1 LEU B 259     -15.036  60.566   5.385  1.00  0.89           C  
ATOM   4576  CD2 LEU B 259     -15.553  62.992   5.477  1.00  0.89           C  
ATOM   4577  N   GLU B 260     -18.629  60.029   3.179  1.00  0.85           N  
ATOM   4578  CA  GLU B 260     -20.002  60.209   3.625  1.00  0.85           C  
ATOM   4579  C   GLU B 260     -20.023  60.627   5.112  1.00  0.85           C  
ATOM   4580  O   GLU B 260     -19.555  59.870   5.972  1.00  0.85           O  
ATOM   4581  CB  GLU B 260     -20.810  58.895   3.393  1.00  0.85           C  
ATOM   4582  CG  GLU B 260     -22.318  59.109   3.106  1.00  0.85           C  
ATOM   4583  CD  GLU B 260     -22.977  60.010   4.137  1.00  0.85           C  
ATOM   4584  OE1 GLU B 260     -23.256  59.544   5.270  1.00  0.85           O  
ATOM   4585  OE2 GLU B 260     -23.150  61.218   3.825  1.00  0.85           O  
ATOM   4586  N   THR B 261     -20.522  61.854   5.451  1.00  0.88           N  
ATOM   4587  CA  THR B 261     -20.692  62.312   6.839  1.00  0.88           C  
ATOM   4588  C   THR B 261     -22.113  62.601   7.243  1.00  0.88           C  
ATOM   4589  O   THR B 261     -22.336  62.952   8.403  1.00  0.88           O  
ATOM   4590  CB  THR B 261     -19.906  63.573   7.273  1.00  0.88           C  
ATOM   4591  OG1 THR B 261     -20.198  64.757   6.543  1.00  0.88           O  
ATOM   4592  CG2 THR B 261     -18.425  63.299   7.071  1.00  0.88           C  
ATOM   4593  N   SER B 262     -23.132  62.463   6.370  1.00  0.86           N  
ATOM   4594  CA  SER B 262     -24.475  62.844   6.799  1.00  0.86           C  
ATOM   4595  C   SER B 262     -25.135  61.785   7.645  1.00  0.86           C  
ATOM   4596  O   SER B 262     -25.943  62.078   8.526  1.00  0.86           O  
ATOM   4597  CB  SER B 262     -25.458  63.295   5.675  1.00  0.86           C  
ATOM   4598  OG  SER B 262     -26.009  62.228   4.903  1.00  0.86           O  
ATOM   4599  N   GLY B 263     -24.811  60.504   7.373  1.00  0.84           N  
ATOM   4600  CA  GLY B 263     -25.492  59.375   7.977  1.00  0.84           C  
ATOM   4601  C   GLY B 263     -26.786  59.056   7.285  1.00  0.84           C  
ATOM   4602  O   GLY B 263     -27.513  58.157   7.697  1.00  0.84           O  
ATOM   4603  N   LEU B 264     -27.122  59.776   6.196  1.00  0.78           N  
ATOM   4604  CA  LEU B 264     -28.375  59.592   5.497  1.00  0.78           C  
ATOM   4605  C   LEU B 264     -28.244  58.522   4.414  1.00  0.78           C  
ATOM   4606  O   LEU B 264     -27.506  58.729   3.447  1.00  0.78           O  
ATOM   4607  CB  LEU B 264     -28.904  60.882   4.815  1.00  0.78           C  
ATOM   4608  CG  LEU B 264     -29.358  62.002   5.771  1.00  0.78           C  
ATOM   4609  CD1 LEU B 264     -29.727  63.255   4.959  1.00  0.78           C  
ATOM   4610  CD2 LEU B 264     -30.546  61.575   6.650  1.00  0.78           C  
ATOM   4611  N   PRO B 265     -28.957  57.393   4.464  1.00  0.79           N  
ATOM   4612  CA  PRO B 265     -28.909  56.342   3.449  1.00  0.79           C  
ATOM   4613  C   PRO B 265     -29.013  56.785   2.001  1.00  0.79           C  
ATOM   4614  O   PRO B 265     -28.208  56.371   1.176  1.00  0.79           O  
ATOM   4615  CB  PRO B 265     -30.061  55.408   3.846  1.00  0.79           C  
ATOM   4616  CG  PRO B 265     -30.095  55.521   5.369  1.00  0.79           C  
ATOM   4617  CD  PRO B 265     -29.812  57.003   5.588  1.00  0.79           C  
ATOM   4618  N   ALA B 266     -29.985  57.640   1.642  1.00  0.80           N  
ATOM   4619  CA  ALA B 266     -30.220  57.987   0.254  1.00  0.80           C  
ATOM   4620  C   ALA B 266     -29.118  58.880  -0.340  1.00  0.80           C  
ATOM   4621  O   ALA B 266     -28.849  58.883  -1.540  1.00  0.80           O  
ATOM   4622  CB  ALA B 266     -31.628  58.612   0.170  1.00  0.80           C  
ATOM   4623  N   VAL B 267     -28.419  59.628   0.538  1.00  0.79           N  
ATOM   4624  CA  VAL B 267     -27.223  60.405   0.247  1.00  0.79           C  
ATOM   4625  C   VAL B 267     -26.011  59.516   0.025  1.00  0.79           C  
ATOM   4626  O   VAL B 267     -25.193  59.750  -0.862  1.00  0.79           O  
ATOM   4627  CB  VAL B 267     -26.955  61.449   1.324  1.00  0.79           C  
ATOM   4628  CG1 VAL B 267     -25.707  62.289   0.974  1.00  0.79           C  
ATOM   4629  CG2 VAL B 267     -28.196  62.359   1.455  1.00  0.79           C  
ATOM   4630  N   LEU B 268     -25.891  58.432   0.808  1.00  0.84           N  
ATOM   4631  CA  LEU B 268     -24.858  57.427   0.656  1.00  0.84           C  
ATOM   4632  C   LEU B 268     -24.909  56.695  -0.686  1.00  0.84           C  
ATOM   4633  O   LEU B 268     -23.878  56.539  -1.342  1.00  0.84           O  
ATOM   4634  CB  LEU B 268     -24.955  56.489   1.871  1.00  0.84           C  
ATOM   4635  CG  LEU B 268     -23.914  55.361   2.040  1.00  0.84           C  
ATOM   4636  CD1 LEU B 268     -24.074  54.835   3.474  1.00  0.84           C  
ATOM   4637  CD2 LEU B 268     -23.950  54.203   1.020  1.00  0.84           C  
ATOM   4638  N   THR B 269     -26.111  56.289  -1.180  1.00  0.83           N  
ATOM   4639  CA  THR B 269     -26.279  55.711  -2.528  1.00  0.83           C  
ATOM   4640  C   THR B 269     -25.799  56.630  -3.625  1.00  0.83           C  
ATOM   4641  O   THR B 269     -25.112  56.229  -4.564  1.00  0.83           O  
ATOM   4642  CB  THR B 269     -27.711  55.368  -2.924  1.00  0.83           C  
ATOM   4643  OG1 THR B 269     -28.323  54.594  -1.909  1.00  0.83           O  
ATOM   4644  CG2 THR B 269     -27.712  54.513  -4.206  1.00  0.83           C  
ATOM   4645  N   GLN B 270     -26.131  57.927  -3.490  1.00  0.80           N  
ATOM   4646  CA  GLN B 270     -25.696  58.983  -4.379  1.00  0.80           C  
ATOM   4647  C   GLN B 270     -24.183  59.104  -4.440  1.00  0.80           C  
ATOM   4648  O   GLN B 270     -23.582  59.252  -5.501  1.00  0.80           O  
ATOM   4649  CB  GLN B 270     -26.294  60.349  -3.924  1.00  0.80           C  
ATOM   4650  CG  GLN B 270     -27.721  60.657  -4.444  1.00  0.80           C  
ATOM   4651  CD  GLN B 270     -28.309  61.994  -3.964  1.00  0.80           C  
ATOM   4652  OE1 GLN B 270     -28.943  62.715  -4.729  1.00  0.80           O  
ATOM   4653  NE2 GLN B 270     -28.133  62.352  -2.673  1.00  0.80           N  
ATOM   4654  N   ALA B 271     -23.539  59.004  -3.275  1.00  0.88           N  
ATOM   4655  CA  ALA B 271     -22.113  59.052  -3.112  1.00  0.88           C  
ATOM   4656  C   ALA B 271     -21.364  57.872  -3.747  1.00  0.88           C  
ATOM   4657  O   ALA B 271     -20.306  58.043  -4.346  1.00  0.88           O  
ATOM   4658  CB  ALA B 271     -21.888  59.217  -1.597  1.00  0.88           C  
ATOM   4659  N   ILE B 272     -21.906  56.632  -3.679  1.00  0.84           N  
ATOM   4660  CA  ILE B 272     -21.383  55.512  -4.469  1.00  0.84           C  
ATOM   4661  C   ILE B 272     -21.543  55.692  -5.989  1.00  0.84           C  
ATOM   4662  O   ILE B 272     -20.665  55.353  -6.790  1.00  0.84           O  
ATOM   4663  CB  ILE B 272     -21.973  54.162  -4.070  1.00  0.84           C  
ATOM   4664  CG1 ILE B 272     -21.564  53.807  -2.625  1.00  0.84           C  
ATOM   4665  CG2 ILE B 272     -21.468  53.085  -5.065  1.00  0.84           C  
ATOM   4666  CD1 ILE B 272     -22.373  52.649  -2.034  1.00  0.84           C  
ATOM   4667  N   LEU B 273     -22.700  56.224  -6.436  1.00  0.83           N  
ATOM   4668  CA  LEU B 273     -23.000  56.517  -7.833  1.00  0.83           C  
ATOM   4669  C   LEU B 273     -22.039  57.512  -8.492  1.00  0.83           C  
ATOM   4670  O   LEU B 273     -21.696  57.356  -9.669  1.00  0.83           O  
ATOM   4671  CB  LEU B 273     -24.448  57.037  -8.036  1.00  0.83           C  
ATOM   4672  CG  LEU B 273     -25.577  55.994  -7.885  1.00  0.83           C  
ATOM   4673  CD1 LEU B 273     -26.930  56.717  -7.961  1.00  0.83           C  
ATOM   4674  CD2 LEU B 273     -25.528  54.894  -8.959  1.00  0.83           C  
ATOM   4675  N   SER B 274     -21.583  58.540  -7.741  1.00  0.85           N  
ATOM   4676  CA  SER B 274     -20.809  59.674  -8.240  1.00  0.85           C  
ATOM   4677  C   SER B 274     -19.313  59.402  -8.279  1.00  0.85           C  
ATOM   4678  O   SER B 274     -18.532  60.193  -8.804  1.00  0.85           O  
ATOM   4679  CB  SER B 274     -21.034  60.948  -7.375  1.00  0.85           C  
ATOM   4680  OG  SER B 274     -20.566  60.781  -6.037  1.00  0.85           O  
ATOM   4681  N   SER B 275     -18.886  58.252  -7.733  1.00  0.84           N  
ATOM   4682  CA  SER B 275     -17.550  57.678  -7.880  1.00  0.84           C  
ATOM   4683  C   SER B 275     -17.191  57.374  -9.344  1.00  0.84           C  
ATOM   4684  O   SER B 275     -18.037  56.927 -10.120  1.00  0.84           O  
ATOM   4685  CB  SER B 275     -17.439  56.401  -6.989  1.00  0.84           C  
ATOM   4686  OG  SER B 275     -16.180  55.730  -7.085  1.00  0.84           O  
ATOM   4687  N   ALA B 276     -15.925  57.595  -9.771  1.00  0.81           N  
ATOM   4688  CA  ALA B 276     -15.444  57.201 -11.097  1.00  0.81           C  
ATOM   4689  C   ALA B 276     -15.001  55.738 -11.086  1.00  0.81           C  
ATOM   4690  O   ALA B 276     -15.269  54.961 -10.164  1.00  0.81           O  
ATOM   4691  CB  ALA B 276     -14.312  58.100 -11.684  1.00  0.81           C  
ATOM   4692  N   ILE B 277     -14.358  55.293 -12.180  1.00  0.74           N  
ATOM   4693  CA  ILE B 277     -13.673  54.014 -12.269  1.00  0.74           C  
ATOM   4694  C   ILE B 277     -12.604  53.860 -11.196  1.00  0.74           C  
ATOM   4695  O   ILE B 277     -11.660  54.640 -11.089  1.00  0.74           O  
ATOM   4696  CB  ILE B 277     -13.043  53.819 -13.640  1.00  0.74           C  
ATOM   4697  CG1 ILE B 277     -14.109  53.805 -14.761  1.00  0.74           C  
ATOM   4698  CG2 ILE B 277     -12.216  52.513 -13.653  1.00  0.74           C  
ATOM   4699  CD1 ILE B 277     -13.500  54.113 -16.136  1.00  0.74           C  
ATOM   4700  N   GLY B 278     -12.745  52.813 -10.355  1.00  0.78           N  
ATOM   4701  CA  GLY B 278     -11.772  52.517  -9.312  1.00  0.78           C  
ATOM   4702  C   GLY B 278     -11.848  53.394  -8.091  1.00  0.78           C  
ATOM   4703  O   GLY B 278     -10.991  53.290  -7.218  1.00  0.78           O  
ATOM   4704  N   GLY B 279     -12.847  54.301  -7.998  1.00  0.83           N  
ATOM   4705  CA  GLY B 279     -12.960  55.196  -6.854  1.00  0.83           C  
ATOM   4706  C   GLY B 279     -13.392  54.555  -5.553  1.00  0.83           C  
ATOM   4707  O   GLY B 279     -13.953  53.455  -5.514  1.00  0.83           O  
ATOM   4708  N   GLU B 280     -13.175  55.283  -4.441  1.00  0.83           N  
ATOM   4709  CA  GLU B 280     -13.359  54.762  -3.106  1.00  0.83           C  
ATOM   4710  C   GLU B 280     -14.166  55.708  -2.241  1.00  0.83           C  
ATOM   4711  O   GLU B 280     -13.937  56.921  -2.208  1.00  0.83           O  
ATOM   4712  CB  GLU B 280     -12.001  54.456  -2.434  1.00  0.83           C  
ATOM   4713  CG  GLU B 280     -12.142  53.806  -1.032  1.00  0.83           C  
ATOM   4714  CD  GLU B 280     -10.826  53.269  -0.476  1.00  0.83           C  
ATOM   4715  OE1 GLU B 280     -10.724  52.021  -0.268  1.00  0.83           O  
ATOM   4716  OE2 GLU B 280      -9.920  54.098  -0.228  1.00  0.83           O  
ATOM   4717  N   ILE B 281     -15.156  55.155  -1.506  1.00  0.85           N  
ATOM   4718  CA  ILE B 281     -15.900  55.899  -0.512  1.00  0.85           C  
ATOM   4719  C   ILE B 281     -15.747  55.390   0.898  1.00  0.85           C  
ATOM   4720  O   ILE B 281     -15.961  54.221   1.225  1.00  0.85           O  
ATOM   4721  CB  ILE B 281     -17.367  56.107  -0.865  1.00  0.85           C  
ATOM   4722  CG1 ILE B 281     -18.032  57.087   0.120  1.00  0.85           C  
ATOM   4723  CG2 ILE B 281     -18.161  54.807  -0.979  1.00  0.85           C  
ATOM   4724  CD1 ILE B 281     -19.314  57.661  -0.462  1.00  0.85           C  
ATOM   4725  N   GLY B 282     -15.368  56.335   1.785  1.00  0.89           N  
ATOM   4726  CA  GLY B 282     -15.249  56.122   3.207  1.00  0.89           C  
ATOM   4727  C   GLY B 282     -16.486  56.600   3.889  1.00  0.89           C  
ATOM   4728  O   GLY B 282     -16.962  57.718   3.694  1.00  0.89           O  
ATOM   4729  N   ILE B 283     -17.033  55.731   4.735  1.00  0.85           N  
ATOM   4730  CA  ILE B 283     -18.271  55.970   5.431  1.00  0.85           C  
ATOM   4731  C   ILE B 283     -17.971  56.254   6.901  1.00  0.85           C  
ATOM   4732  O   ILE B 283     -17.431  55.395   7.601  1.00  0.85           O  
ATOM   4733  CB  ILE B 283     -19.234  54.787   5.318  1.00  0.85           C  
ATOM   4734  CG1 ILE B 283     -19.358  54.205   3.871  1.00  0.85           C  
ATOM   4735  CG2 ILE B 283     -20.623  55.294   5.776  1.00  0.85           C  
ATOM   4736  CD1 ILE B 283     -19.934  55.206   2.857  1.00  0.85           C  
ATOM   4737  N   VAL B 284     -18.298  57.478   7.402  1.00  0.86           N  
ATOM   4738  CA  VAL B 284     -18.156  57.812   8.821  1.00  0.86           C  
ATOM   4739  C   VAL B 284     -19.457  58.302   9.476  1.00  0.86           C  
ATOM   4740  O   VAL B 284     -19.561  58.317  10.701  1.00  0.86           O  
ATOM   4741  CB  VAL B 284     -17.080  58.875   9.106  1.00  0.86           C  
ATOM   4742  CG1 VAL B 284     -15.679  58.401   8.689  1.00  0.86           C  
ATOM   4743  CG2 VAL B 284     -17.417  60.197   8.408  1.00  0.86           C  
ATOM   4744  N   GLY B 285     -20.499  58.723   8.716  1.00  0.87           N  
ATOM   4745  CA  GLY B 285     -21.778  59.119   9.321  1.00  0.87           C  
ATOM   4746  C   GLY B 285     -22.699  57.943   9.602  1.00  0.87           C  
ATOM   4747  O   GLY B 285     -22.750  56.972   8.852  1.00  0.87           O  
ATOM   4748  N   ALA B 286     -23.500  58.016  10.687  1.00  0.82           N  
ATOM   4749  CA  ALA B 286     -24.295  56.900  11.175  1.00  0.82           C  
ATOM   4750  C   ALA B 286     -25.809  57.231  11.213  1.00  0.82           C  
ATOM   4751  O   ALA B 286     -26.179  58.286  11.728  1.00  0.82           O  
ATOM   4752  CB  ALA B 286     -23.801  56.472  12.573  1.00  0.82           C  
ATOM   4753  N   PRO B 287     -26.729  56.412  10.687  1.00  0.78           N  
ATOM   4754  CA  PRO B 287     -28.170  56.487  10.943  1.00  0.78           C  
ATOM   4755  C   PRO B 287     -28.504  55.783  12.260  1.00  0.78           C  
ATOM   4756  O   PRO B 287     -27.573  55.237  12.859  1.00  0.78           O  
ATOM   4757  CB  PRO B 287     -28.758  55.731   9.731  1.00  0.78           C  
ATOM   4758  CG  PRO B 287     -27.681  54.757   9.256  1.00  0.78           C  
ATOM   4759  CD  PRO B 287     -26.379  55.304   9.818  1.00  0.78           C  
ATOM   4760  N   PRO B 288     -29.749  55.737  12.765  1.00  0.73           N  
ATOM   4761  CA  PRO B 288     -30.163  54.814  13.830  1.00  0.73           C  
ATOM   4762  C   PRO B 288     -29.629  53.378  13.737  1.00  0.73           C  
ATOM   4763  O   PRO B 288     -29.421  52.855  12.640  1.00  0.73           O  
ATOM   4764  CB  PRO B 288     -31.703  54.815  13.789  1.00  0.73           C  
ATOM   4765  CG  PRO B 288     -32.112  56.088  13.041  1.00  0.73           C  
ATOM   4766  CD  PRO B 288     -30.898  56.445  12.181  1.00  0.73           C  
ATOM   4767  N   MET B 289     -29.411  52.700  14.880  1.00  0.68           N  
ATOM   4768  CA  MET B 289     -29.043  51.294  14.903  1.00  0.68           C  
ATOM   4769  C   MET B 289     -30.006  50.368  14.136  1.00  0.68           C  
ATOM   4770  O   MET B 289     -31.224  50.442  14.289  1.00  0.68           O  
ATOM   4771  CB  MET B 289     -28.925  50.847  16.378  1.00  0.68           C  
ATOM   4772  CG  MET B 289     -28.334  49.438  16.552  1.00  0.68           C  
ATOM   4773  SD  MET B 289     -28.110  48.903  18.278  1.00  0.68           S  
ATOM   4774  CE  MET B 289     -26.727  50.006  18.687  1.00  0.68           C  
ATOM   4775  N   GLY B 290     -29.461  49.482  13.261  1.00  0.78           N  
ATOM   4776  CA  GLY B 290     -30.237  48.616  12.374  1.00  0.78           C  
ATOM   4777  C   GLY B 290     -30.599  49.174  11.013  1.00  0.78           C  
ATOM   4778  O   GLY B 290     -31.112  48.448  10.169  1.00  0.78           O  
ATOM   4779  N   ALA B 291     -30.363  50.472  10.720  1.00  0.77           N  
ATOM   4780  CA  ALA B 291     -30.625  50.981   9.380  1.00  0.77           C  
ATOM   4781  C   ALA B 291     -29.692  50.463   8.271  1.00  0.77           C  
ATOM   4782  O   ALA B 291     -28.470  50.366   8.421  1.00  0.77           O  
ATOM   4783  CB  ALA B 291     -30.658  52.519   9.333  1.00  0.77           C  
ATOM   4784  N   THR B 292     -30.269  50.167   7.085  1.00  0.78           N  
ATOM   4785  CA  THR B 292     -29.540  49.714   5.908  1.00  0.78           C  
ATOM   4786  C   THR B 292     -29.415  50.821   4.891  1.00  0.78           C  
ATOM   4787  O   THR B 292     -30.105  51.839   4.945  1.00  0.78           O  
ATOM   4788  CB  THR B 292     -30.108  48.474   5.188  1.00  0.78           C  
ATOM   4789  OG1 THR B 292     -31.416  48.642   4.660  1.00  0.78           O  
ATOM   4790  CG2 THR B 292     -30.193  47.321   6.186  1.00  0.78           C  
ATOM   4791  N   VAL B 293     -28.496  50.647   3.924  1.00  0.79           N  
ATOM   4792  CA  VAL B 293     -28.447  51.473   2.734  1.00  0.79           C  
ATOM   4793  C   VAL B 293     -28.355  50.665   1.448  1.00  0.79           C  
ATOM   4794  O   VAL B 293     -27.663  49.642   1.438  1.00  0.79           O  
ATOM   4795  CB  VAL B 293     -27.289  52.438   2.780  1.00  0.79           C  
ATOM   4796  CG1 VAL B 293     -25.922  51.712   2.749  1.00  0.79           C  
ATOM   4797  CG2 VAL B 293     -27.480  53.500   1.691  1.00  0.79           C  
ATOM   4798  N   PRO B 294     -29.025  51.034   0.350  1.00  0.80           N  
ATOM   4799  CA  PRO B 294     -28.773  50.432  -0.960  1.00  0.80           C  
ATOM   4800  C   PRO B 294     -27.496  50.830  -1.696  1.00  0.80           C  
ATOM   4801  O   PRO B 294     -26.921  51.880  -1.430  1.00  0.80           O  
ATOM   4802  CB  PRO B 294     -29.982  50.887  -1.806  1.00  0.80           C  
ATOM   4803  CG  PRO B 294     -31.028  51.407  -0.811  1.00  0.80           C  
ATOM   4804  CD  PRO B 294     -30.166  51.961   0.314  1.00  0.80           C  
ATOM   4805  N   VAL B 295     -27.097  50.012  -2.701  1.00  0.79           N  
ATOM   4806  CA  VAL B 295     -26.194  50.389  -3.787  1.00  0.79           C  
ATOM   4807  C   VAL B 295     -26.468  49.578  -5.051  1.00  0.79           C  
ATOM   4808  O   VAL B 295     -26.767  48.389  -4.965  1.00  0.79           O  
ATOM   4809  CB  VAL B 295     -24.727  50.245  -3.378  1.00  0.79           C  
ATOM   4810  CG1 VAL B 295     -24.405  48.862  -2.770  1.00  0.79           C  
ATOM   4811  CG2 VAL B 295     -23.775  50.549  -4.548  1.00  0.79           C  
ATOM   4812  N   ASP B 296     -26.365  50.206  -6.264  1.00  0.80           N  
ATOM   4813  CA  ASP B 296     -26.414  49.556  -7.569  1.00  0.80           C  
ATOM   4814  C   ASP B 296     -25.258  48.551  -7.659  1.00  0.80           C  
ATOM   4815  O   ASP B 296     -24.085  48.918  -7.533  1.00  0.80           O  
ATOM   4816  CB  ASP B 296     -26.387  50.619  -8.717  1.00  0.80           C  
ATOM   4817  CG  ASP B 296     -26.626  49.975 -10.083  1.00  0.80           C  
ATOM   4818  OD1 ASP B 296     -25.876  49.019 -10.430  1.00  0.80           O  
ATOM   4819  OD2 ASP B 296     -27.545  50.440 -10.800  1.00  0.80           O  
ATOM   4820  N   ILE B 297     -25.577  47.245  -7.822  1.00  0.75           N  
ATOM   4821  CA  ILE B 297     -24.568  46.200  -7.870  1.00  0.75           C  
ATOM   4822  C   ILE B 297     -23.719  46.326  -9.113  1.00  0.75           C  
ATOM   4823  O   ILE B 297     -22.527  46.604  -9.032  1.00  0.75           O  
ATOM   4824  CB  ILE B 297     -25.181  44.806  -7.749  1.00  0.75           C
[truncated: 484,712 more chars]
