# Supplementary material for: Improved furfural tolerance in Escherichia coli mediated by heterologous NADH-dependent benzyl alcohol dehydrogenases
Source: Biochem J. 2022 May 23;479(10):1045–58. doi: 10.1042/BCJ20210811 (PMC9162472; doi:10.1042/BCJ20210811)
Supplement: Supplementary Material 3 [file BCJ-479-1045-s3.pdf]

## Sheet: Sheet1
XylB
	Furfural	Benzaldehyde	HMF	Hexanal
kcat				Ambiguous
Best-fit values
Et	= 2.500e-007	= 2.500e-007	= 2.500e-007	= 2.500e-007
kcat	146.9	11.46	69.54	~ 6.498e+019
Km	0.000234	2.121e-05	0.0004606	~ 6.757e+015
Vmax	= 3.673e-005	= 2.865e-006	= 1.739e-005	= 1.625e+013
Std. Error
kcat	10.89	0.741	1.057	~ 1.496e+032
Km	5.942e-05	5.844e-06	2.024e-05	~ 1.555e+028
95% Confidence Intervals
kcat	118.9 to 174.9	9.401 to 13.52	66.82 to 72.26	(Very wide)
Km	8.119e-005 to 0.0003867	4.990e-006 to 3.744e-005	0.0004086 to 0.0005127	(Very wide)
Goodness of Fit
Degrees of Freedom	5	4	5	5
R²	0.9817	0.9755	0.9995	0.9451
Absolute Sum of Squares	1.928e-11	1.759e-13	8.665e-14	9.654e-13
Sy.x	1.964e-06	2.097e-07	1.316e-07	4.394e-07
Constraints
Et	Et = 2.500e-007	Et = 2.500e-007	Et = 2.500e-007	Et = 2.500e-007
Number of points
Analyzed	7	6	7	7
BaBAD
	Furfural	Benzaldehyde	HMF	Hexanal
kcat
Best-fit values
Et	= 2.500e-007	= 2.500e-007	= 2.500e-007	= 2.500e-007
kcat	34.47	51.9	65.28	45.51
Km	7.519e-05	7.831e-05	0.0003765	0.0006722
Vmax	= 8.618e-006	= 1.297e-005	= 1.632e-005	= 1.138e-005
Std. Error
kcat	2.415	1.831	4.134	3.799
Km	2.24e-05	1.167e-05	8.708e-05	0.0001453
95% Confidence Intervals
kcat	27.77 to 41.18	47.19 to 56.61	53.80 to 76.75	35.74 to 55.28
Km	1.301e-005 to 0.0001374	4.831e-005 to 0.0001083	0.0001347 to 0.0006182	0.0002987 to 0.001046
Goodness of Fit
Degrees of Freedom	4	5	4	5
R²	0.9653	0.9923	0.9901	0.9893
Absolute Sum of Squares	1.69e-12	1.187e-12	1.328e-12	6.431e-13
Sy.x	6.5e-07	4.872e-07	5.762e-07	3.586e-07
Constraints
Et	Et = 2.500e-007	Et = 2.500e-007	Et = 2.500e-007	Et = 2.500e-007
Number of points
Analyzed	6	7	6	7
AcBAD
	Furfural	Benzaldehyde	HMF	Hexanal
kcat
Best-fit values
Et	= 2.500e-007	= 2.500e-007	= 2.500e-007	= 2.500e-007
kcat	164.1	394	33.85	5.341
Km	0.0003589	0.0004117	0.0002938	5.967e-05
Vmax	= 4.102e-005	= 9.850e-005	= 8.463e-006	= 1.335e-006
Std. Error
kcat	10.1	31.29	3.151	1.099
Km	8.08e-05	9.747e-05	9.977e-05	5.412e-05
95% Confidence Intervals
kcat	136.1 to 192.1	313.5 to 474.5	25.11 to 42.60	2.516 to 8.166
Km	0.0001346 to 0.0005832	0.0001611 to 0.0006623	1.681e-005 to 0.0005707	-7.947e-005 to 0.0001988
Goodness of Fit
Degrees of Freedom	4	5	4	5
R²	0.9902	0.9854	0.9715	0.6194
Absolute Sum of Squares	8.46e-12	8.752e-11	1.036e-12	4.929e-13
Sy.x	1.454e-06	4.184e-06	5.088e-07	3.14e-07
Constraints
Et	Et = 2.500e-007	Et = 2.500e-007	Et = 2.500e-007	Et = 2.500e-007
Number of points
Analyzed	6	7	6	7
